# Supplementary material for: ERβ1 Sensitizes and ERβ2 Desensitizes ERα-Positive Breast Cancer Cells to the Inhibitory Effects of Tamoxifen, Fulvestrant and Their Combination with All-Trans Retinoic Acid
Source: Int J Mol Sci. 2023 Feb 13;24(4):3747. doi: 10.3390/ijms24043747 (PMC9959521; doi:10.3390/ijms24043747)
Supplement: Supplementary file 1 [file ijms-24-03747-s001.zip]

Archive with 2 entries (2 files):
- Manuscript_Meligova et al_Supplementary Files_proofread/Manuscript_Meligova et al_Supplementary Figure S1.pdf
- Manuscript_Meligova et al_Supplementary Files_proofread/Manuscript_Meligova et al_Supplementary_Tables_S1-S13_proofread.xlsx
