# Supplementary material for: ERβ1 Sensitizes and ERβ2 Desensitizes ERα-Positive Breast Cancer Cells to the Inhibitory Effects of Tamoxifen, Fulvestrant and Their Combination with All-Trans Retinoic Acid
Source: Int J Mol Sci. 2023 Feb 13;24(4):3747. doi: 10.3390/ijms24043747 (PMC9959521; doi:10.3390/ijms24043747)
Supplement: Supplementary file 1 [file ijms-24-03747-s001.zip › Manuscript_Meligova et al_Supplementary Files_proofread/Manuscript_Meligova et al_Supplementary_Tables_S1-S13_proofread.xlsx]

## Sheet: Supplementary_Table S1
Supplementary Table S1: Statistical analysis of cell cycle phase distribution data presented in Figure 5A. Cell cycle phase distribution (%) of MCF7-WT, MCF7-ERβ1 and MCF7-ERβ2 cells treated for 72 h with vehicle (0.1% DMSO), E2 (10 nM), OHT (100 nM), ICI (100 nM), ATRA (50 nM) or their combination, as assessed by flow cytometry. * and #, p<0,05; (*) and (#), p<0,1
		G0/G1				S				G2/M
		MEAN	SEM	vs vehicle of the respective cell line	vs respective WT treatment	MEAN	SEM	vs vehicle of the respective cell line	vs respective WT treatment	MEAN	SEM	vs vehicle of the respective cell line	vs respective WT treatment
MCF7-WT	vehicle	67.155	1.535			10.78	1.04			22.07	2.57
	E2	65.455	3.015			15.18	2.63	(*)		19.365	0.385
	HOT	71.66	2.18			4.215	2.475	*		24.125	4.655
	ICI	75.465	2.795			0	0	*		24.535	2.795
	ATRA	68.755	5.095			9.685	0.505			21.555	4.595
	ATRA+HOT	77.775	0.645			0	0	*		22.225	0.645
	ATRA+ICI	87.665	11.045	*		0	0	*		12.335	11.045
MCF7-ERβ1	vehicle	73.025	0.295			7.35	3.14			19.625	2.845
	E2	72.155	3.205			2.615	0.495	*	#	25.23	2.71
	HOT	74.76	1.78			0	0	*	(#)	25.24	1.78
	ICI	78.775	2.415			0	0	*		21.225	2.415
	ATRA	75.53	4.75			0	0	*	#	24.47	4.75
	ATRA+HOT	80.575	5.185			0	0	*		19.425	5.185
	ATRA+ICI	83.025	1.595	(*)		0	0	*		16.975	1.595
MCF-7_ERβ2	vehicle	70.475	2.785			12.505	1.165			17.02	1.62
	E2	69.535	1.395			15.66	2.29			14.805	0.895
	HOT	71.23	0.22			6.885	2.775			21.885	2.555	(*)
	ICI	74.34	3.64			3.995	2.695	*		21.67	0.95	(*)
	ATRA	68.9	2.39			13.455	0.585			17.645	2.975
	ATRA+HOT	76.275	2.515			2.585	2.585	*		21.14	0.07
	ATRA+ICI	76.655	1.435	(*)	#	2.44	2.44	*		20.905	1.005

## Sheet: Supplementary_Table S2
Supplementary Table S2: List of differentially expressed genes after treatment of MCF7-WT cells with OHT+ATRA
geneSymbol	geneName	GeneID	logFC	Average Expression	P.Value	adj.P.Val
ABCA12	ATP binding cassette subfamily A member 12	26154	-1.2317	8.64931	3.28388e-05	0.0039923
ABCC3	ATP binding cassette subfamily C member 3	8714	0.9728	10.1166	2.47999e-05	0.00344647
ABCC4	ATP binding cassette subfamily C member 4	10257	0.58849	7.93357	0.001053	0.035397
ABHD8	abhydrolase domain containing 8	79575	0.586125	8.09028	1.05273e-05	0.00195218
ACOX2	acyl-CoA oxidase 2	8309	1.04853	7.5119	0.00137767	0.0416633
ACOX3	acyl-CoA oxidase 3, pristanoyl	8310	0.627004	8.917	7.3589e-07	0.000344949
ACP2	acid phosphatase 2, lysosomal	53	0.710532	9.1235	0.000276181	0.0160709
ADORA1	adenosine A1 receptor	134	0.631464	7.87588	0.00022217	0.0138344
AFAP1L2	actin filament associated protein 1 like 2	84632	-0.703381	8.6706	0.00044569	0.0217703
AGR3	anterior gradient 3, protein disulphide isomerase family member	155465	0.667345	8.92997	0.000449978	0.0218222
AHNAK	AHNAK nucleoprotein	79026	-0.71441	11.1015	0.000471056	0.0222041
ALDH1A3	aldehyde dehydrogenase 1 family member A3	220	0.922812	8.02603	2.76302e-05	0.00364265
ALDH3B1	aldehyde dehydrogenase 3 family member B1	221	0.642939	7.372	2.6602e-05	0.00356277
ALDH3B2	aldehyde dehydrogenase 3 family member B2	222	-1.14122	9.40801	0.000494317	0.0227487
AMOT	angiomotin	154796	-0.66091	8.70345	0.000207734	0.0133623
ANG	angiogenin	283	1.60678	9.16086	1.11775e-05	0.00196479
ANXA1	annexin A1	301	-1.66213	8.80599	2.00369e-07	0.00014701
ANXA9	annexin A9	8416	0.903898	9.65825	2.64523e-05	0.00356277
AOX1	aldehyde oxidase 1	316	1.39186	7.84617	6.00867e-06	0.00127671
APOA1	apolipoprotein A1	335	0.830329	7.23005	7.84169e-07	0.000357645
ARHGAP44	Rho GTPase activating protein 44	9912	0.678609	8.63091	8.83953e-05	0.00793442
ARL4A	ADP ribosylation factor like GTPase 4A	10124	-1.37666	9.54059	8.58855e-06	0.00162845
ARNT2	aryl hydrocarbon receptor nuclear translocator 2	9915	0.61817	7.88593	3.10988e-05	0.00393252
ARPC1B	actin related protein 2/3 complex subunit 1B	10095	0.593299	9.74397	0.00181864	0.0490248
ARRB1	arrestin beta 1	408	1.37893	9.10427	2.14233e-05	0.00325692
ASS1	argininosuccinate synthase 1	445	-0.89075	11.3518	3.31213e-05	0.0039923
ATP2A3	ATPase sarcoplasmic/endoplasmic reticulum Ca2+ transporting 3	489	0.722975	7.91981	6.99267e-06	0.00138825
ATP6V0E2	ATPase H+ transporting V0 subunit e2	155066	0.829022	11.4033	3.55671e-05	0.00419254
ATP8B2	ATPase phospholipid transporting 8B2	57198	0.876289	8.7878	4.72656e-06	0.00114347
BACE2	beta-site APP-cleaving enzyme 2	25825	0.688363	7.80673	0.000221616	0.0138344
BAMBI	BMP and activin membrane bound inhibitor	25805	1.2216	12.558	1.7265e-05	0.00280141
BCAS1	breast carcinoma amplified sequence 1	8537	0.751188	8.65858	0.00172924	0.0473461
BCAS3	BCAS3, microtubule associated cell migration factor	54828	0.617179	10.2353	0.000792719	0.0304498
BCAS4	breast carcinoma amplified sequence 4	55653	0.874687	9.90317	4.23502e-05	0.00467098
BCL2	BCL2, apoptosis regulator	596	-0.679917	8.2809	0.000680193	0.0278398
BMP5	bone morphogenetic protein 5	653	-1.20141	7.64962	5.40201e-08	7.83483e-05
BNIPL	BCL2 interacting protein like	149428	-0.986932	8.57877	2.22936e-05	0.00328667
BPIFB1	BPI fold containing family B member 1	92747	0.677123	7.28648	4.31416e-06	0.00114347
C1orf112	chromosome 1 open reading frame 112	55732	0.708832	7.91265	8.28003e-05	0.00759378
C2CD2	C2 calcium dependent domain containing 2	25966	0.789728	9.12235	3.7038e-05	0.00428912
C6orf141	chromosome 6 open reading frame 141	135398	-0.597135	9.62391	0.000115265	0.00917498
CACNA1H	calcium voltage-gated channel subunit alpha1 H	8912	0.673661	9.69139	3.12271e-05	0.00393252
CADM1	cell adhesion molecule 1	23705	-0.589597	9.03986	3.23797e-05	0.0039923
CALCR	calcitonin receptor	799	-1.10393	10.6409	0.000193097	0.0127785
CAMK2N1	calcium/calmodulin dependent protein kinase II inhibitor 1	55450	0.620947	10.0207	0.0011323	0.0369374
CAPN13	calpain 13	92291	1.39045	8.93615	2.88964e-07	0.000162542
CAV1	caveolin 1	857	-2.20106	9.08217	7.12527e-10	1.20239e-05
CAV2	caveolin 2	858	-0.871102	8.05905	0.000281061	0.0161841
CCDC83	coiled-coil domain containing 83	220047	0.859002	8.04322	4.56639e-05	0.00487708
CCNO	cyclin O	10309	0.886447	8.1563	4.40774e-05	0.00476798
CD36	CD36 molecule	948	-0.881785	7.69635	0.000144794	0.0106235
CDSN	corneodesmosin	1041	-0.869723	7.57352	5.18392e-08	7.83483e-05
CEACAM6	carcinoembryonic antigen related cell adhesion molecule 6	4680	1.4961	10.7482	8.90837e-08	8.32454e-05
CERS2	ceramide synthase 2	29956	0.622411	11.6303	0.00017736	0.0121815
CHKA	choline kinase alpha	1119	0.618494	9.92724	0.00139586	0.0419132
CHST15	carbohydrate sulfotransferase 15	51363	0.657063	9.93827	0.000473132	0.0222398
CIB3	calcium and integrin binding family member 3	117286	0.990939	7.35594	2.60493e-07	0.000162542
CITED2	Cbp/p300 interacting transactivator with Glu/Asp rich carboxy-terminal domain 2	10370	-0.835577	10.6819	0.00127667	0.0395104
CLIC3	chloride intracellular channel 3	9022	-0.668596	10.9486	0.00145957	0.0429848
CLMN	calmin	79789	0.646458	7.94988	1.11273e-05	0.00196479
COL4A5	collagen type IV alpha 5 chain	1287	-1.01435	10.0878	0.000547434	0.0243511
COL4A6	collagen type IV alpha 6 chain	1288	-0.729937	7.31442	0.00012426	0.00953127
COMT	catechol-O-methyltransferase	1312	0.678524	11.2682	0.00143827	0.0425804
CPD	carboxypeptidase D	1362	0.636728	8.84634	0.000198603	0.01299
CPEB2	cytoplasmic polyadenylation element binding protein 2	132864	-0.706256	8.30525	2.47877e-05	0.00344647
CRISPLD2	cysteine rich secretory protein LCCL domain containing 2	83716	0.662973	8.21362	9.92852e-05	0.0083561
CTSH	cathepsin H	1512	1.01925	11.1925	6.31531e-06	0.00131569
CYP26A1	cytochrome P450 family 26 subfamily A member 1	1592	2.00524	7.83804	7.06923e-08	8.32454e-05
DCAF4	DDB1 and CUL4 associated factor 4	26094	-0.761287	9.93803	1.50376e-05	0.00252799
DEPTOR	DEP domain containing MTOR-interacting protein	64798	-1.48705	9.55457	1.13841e-08	4.80268e-05
DHCR24	24-dehydrocholesterol reductase	1718	0.772988	10.6074	5.73361e-06	0.00125368
DHRS3	dehydrogenase/reductase 3	9249	3.04845	8.97001	3.66972e-08	7.74082e-05
DLX3	distal-less homeobox 3	1747	-0.751813	8.20982	5.3349e-06	0.00119573
DOPEY2	dopey family member 2	9980	0.600997	10.2452	4.82883e-06	0.00114347
DRAM1	DNA damage regulated autophagy modulator 1	55332	0.615941	8.70765	0.000606692	0.0258533
ECH1	enoyl-CoA hydratase 1	1891	0.690361	11.5844	0.00042821	0.0211908
EDARADD	EDAR associated death domain	128178	0.614942	8.03807	0.00147269	0.0431452
EFEMP1	EGF containing fibulin like extracellular matrix protein 1	2202	-0.989438	8.9973	1.11615e-06	0.000465891
EGR3	early growth response 3	1960	-1.16997	7.9815	4.72902e-06	0.00114347
ELF3	E74 like ETS transcription factor 3	1999	1.22517	9.73213	3.89611e-06	0.00114347
EML3	echinoderm microtubule associated protein like 3	256364	0.645576	9.41717	0.000103858	0.00854931
EPAS1	endothelial PAS domain protein 1	2034	0.981988	7.89848	1.94431e-07	0.00014701
FAM174B	family with sequence similarity 174 member B	400451	1.18806	10.6161	5.38523e-06	0.00119573
FAM189A2	family with sequence similarity 189 member A2	9413	-0.634366	8.06192	7.88338e-05	0.00734983
FAM43A	family with sequence similarity 43 member A	131583	1.79145	8.75224	2.21694e-07	0.000149643
FAM46B	family with sequence similarity 46 member B	115572	-0.64655	8.03565	0.000192668	0.0127785
FAM63A	family with sequence similarity 63 member A	55793	0.812821	9.44202	4.01524e-06	0.00114347
FHL1	four and a half LIM domains 1	2273	-1.12546	8.62851	4.03544e-06	0.00114347
FILIP1L	filamin A interacting protein 1 like	11259	-0.634451	7.70021	0.000332192	0.0181416
FXYD4	FXYD domain containing ion transport regulator 4	53828	-0.62533	7.49238	0.000656147	0.0273255
GABBR2	gamma-aminobutyric acid type B receptor subunit 2	9568	0.946113	8.06919	0.000117559	0.00926544
GDF15	growth differentiation factor 15	9518	1.05148	11.5846	0.000381929	0.0197701
GLTSCR1	glioma tumor suppressor candidate region gene 1	29998	0.646683	8.7657	0.00017758	0.0121815
GPER1	G protein-coupled estrogen receptor 1	2852	-1.02388	10.1732	0.000373755	0.0195282
GPNMB	glycoprotein nmb	10457	-1.27008	7.86262	0.000258501	0.0153152
GPR160	G protein-coupled receptor 160	26996	0.781274	8.49164	1.61926e-06	0.00059402
GPR37L1	G protein-coupled receptor 37 like 1	9283	0.989723	8.49698	5.30182e-08	7.83483e-05
GPX2	glutathione peroxidase 2	2877	1.21789	8.13943	3.93676e-05	0.00448871
GREB1	growth regulation by estrogen in breast cancer 1	9687	-1.12438	10.1892	1.06466e-06	0.000465891
GSTA1	glutathione S-transferase alpha 1	2938	1.06979	8.44351	2.85091e-05	0.0037007
GSTA2	glutathione S-transferase alpha 2	2939	0.742372	8.06972	0.00134467	0.0409591
GTF2I	general transcription factor IIi	2969	-0.609502	9.99101	8.93967e-05	0.00796031
GUCD1	guanylyl cyclase domain containing 1	83606	0.64355	10.3769	0.000397084	0.0199428
H19	H19, imprinted maternally expressed transcript (non-protein coding)	283120	2.27978	11.069	5.93519e-07	0.000302758
HCAR1	hydroxycarboxylic acid receptor 1	27198	0.691486	9.4155	0.00158191	0.0452484
HERC6	HECT and RLD domain containing E3 ubiquitin protein ligase family member 6	55008	-0.635938	7.49375	7.75075e-06	0.0014863
HHEX	hematopoietically expressed homeobox	3087	0.837304	8.38839	0.00020588	0.0133112
HK2	hexokinase 2	3099	0.671871	9.2304	1.75724e-05	0.00282413
HOXA5	homeobox A5	3202	1.15778	9.29703	4.80328e-06	0.00114347
HOXB2	homeobox B2	3212	0.676472	7.33804	0.000550614	0.0243874
HS3ST3A1	heparan sulfate-glucosamine 3-sulfotransferase 3A1	9955	-1.15555	10.335	6.10001e-07	0.000302758
ID2	inhibitor of DNA binding 2, HLH protein	3398	-0.930831	10.4635	0.00142152	0.0423819
ID3	inhibitor of DNA binding 3, HLH protein	3399	-0.653649	10.9062	0.000916208	0.0328958
IDH1	isocitrate dehydrogenase (NADP(+)) 1, cytosolic	3417	0.887718	11.6168	1.57623e-06	0.00059402
IER3	immediate early response 3	8870	1.33188	12.6395	5.57143e-08	7.83483e-05
IGSF1	immunoglobulin superfamily member 1	3547	-0.824026	9.52704	0.00124325	0.0389958
IL20	interleukin 20	50604	-0.926628	8.17943	6.86993e-05	0.00662457
IL24	interleukin 24	11009	-0.763944	7.37299	4.7389e-05	0.0050295
IRF1	interferon regulatory factor 1	3659	0.785809	8.58093	0.00149069	0.0434462
IRS1	insulin receptor substrate 1	3667	-0.634615	10.3528	4.50884e-05	0.00484629
IRX2	iroquois homeobox 2	153572	-0.80786	9.54104	8.75065e-05	0.00793442
ITGB5	integrin subunit beta 5	3693	0.65754	11.3933	1.43307e-05	0.00246765
KCNF1	potassium voltage-gated channel modifier subfamily F member 1	3754	0.751755	8.14169	0.00150438	0.0436932
KIAA1147	KIAA1147	57189	0.691815	9.94892	1.89007e-05	0.00300895
KLF10	Kruppel like factor 10	7071	-0.756184	8.24033	2.05983e-05	0.00320756
KRT10	keratin 10	3858	-0.825518	11.2331	1.02924e-05	0.00192982
KRT17	keratin 17	3872	-0.97129	8.21926	1.59113e-06	0.00059402
KRT4	keratin 4	3851	0.64279	6.98965	1.71283e-05	0.00280141
KRT6A	keratin 6A	3853	-2.0202	7.89611	1.68382e-07	0.000135307
KRTDAP	keratinocyte differentiation associated protein	388533	-1.44796	7.99661	2.23935e-05	0.00328667
LAMC1	laminin subunit gamma 1	3915	0.846598	9.77765	7.30073e-06	0.00141609
LCN2	lipocalin 2	3934	1.44455	8.0196	2.07184e-05	0.00320756
LGALS7B	galectin 7B	653499	-0.975255	7.6251	4.19732e-05	0.00465985
LGALS8	galectin 8	3964	0.595851	9.88539	0.000886846	0.0324279
LMCD1	LIM and cysteine rich domains 1	29995	0.585933	8.59618	0.000630473	0.0264724
LOC389332	uncharacterized LOC389332	389332	1.29906	7.30864	0.000452687	0.0218222
LONRF2	LON peptidase N-terminal domain and ring finger 2	164832	-0.655107	8.40691	0.000323505	0.0177822
LRRFIP2	LRR binding FLII interacting protein 2	9209	-0.829576	9.38313	0.0010148	0.0348771
LUM	lumican	4060	-0.589297	7.55071	0.000548351	0.0243511
LXN	latexin	56925	1.71949	10.5682	9.37281e-08	8.32454e-05
MAFB	MAF bZIP transcription factor B	9935	-1.12199	10.2546	1.08629e-05	0.00196479
MAG	myelin associated glycoprotein	4099	0.778415	7.48114	0.000161289	0.011436
MALL	mal, T-cell differentiation protein like	7851	0.859717	8.48486	0.00065743	0.0273255
MBOAT1	membrane bound O-acyltransferase domain containing 1	154141	0.937165	9.59037	2.51209e-05	0.00344647
MGAT2	mannosyl (alpha-1,6-)-glycoprotein beta-1,2-N-acetylglucosaminyltransferase	4247	-0.617439	8.96252	2.47081e-05	0.00344647
MGP	matrix Gla protein	4256	-1.75275	10.3165	2.85664e-07	0.000162542
MLPH	melanophilin	79083	0.71411	12.5196	0.00176481	0.0480343
MMD	monocyte to macrophage differentiation associated	23531	0.923897	9.77489	0.000170345	0.0118517
MSMB	microseminoprotein beta	4477	0.729787	8.39977	0.000964385	0.034046
MTMR11	myotubularin related protein 11	10903	-0.618726	8.34381	0.000177511	0.0121815
MTSS1	MTSS1, I-BAR domain containing	9788	-0.83735	8.50942	2.27327e-08	6.39356e-05
MUC20	mucin 20, cell surface associated	200958	0.60199	7.72405	2.43745e-05	0.00344647
MVB12B	multivesicular body subunit 12B	89853	0.600416	7.74932	6.85757e-05	0.00662457
MYADM	myeloid associated differentiation marker	91663	0.776792	11.0267	2.03541e-05	0.00320756
MYOF	myoferlin	26509	-0.588754	9.46264	0.00108482	0.0360362
NAB2	NGFI-A binding protein 2	4665	-0.663643	9.28388	0.000578285	0.0252159
NANS	N-acetylneuraminate synthase	54187	0.639925	9.70512	0.000100847	0.00842476
NBL1	neuroblastoma 1, DAN family BMP antagonist	4681	0.657811	8.62404	0.000631668	0.0264724
NDRG1	N-myc downstream regulated 1	10397	0.753621	10.006	0.00162756	0.0458516
NKD2	naked cuticle homolog 2	85409	0.622686	8.93354	6.45452e-05	0.00633256
NKX3-1	NK3 homeobox 1	4824	0.619557	7.54927	5.631e-05	0.00572428
NQO1	NAD(P)H quinone dehydrogenase 1	1728	1.25831	12.4211	8.80833e-08	8.32454e-05
NR2F6	nuclear receptor subfamily 2 group F member 6	2063	0.593381	9.92805	0.00148807	0.0434462
NRCAM	neuronal cell adhesion molecule	4897	-0.585962	9.97654	0.00173463	0.0473655
OSGIN1	oxidative stress induced growth inhibitor 1	29948	1.14325	10.0132	0.000216909	0.0137092
PAPSS2	3'-phosphoadenosine 5'-phosphosulfate synthase 2	9060	-1.10878	9.17332	4.87881e-06	0.00114347
PARP9	poly(ADP-ribose) polymerase family member 9	83666	0.588387	8.16305	0.000195953	0.0129118
PBX1	PBX homeobox 1	5087	0.843186	8.03178	2.6108e-06	0.000863866
PGR	progesterone receptor	5241	-0.789616	7.56068	3.99371e-06	0.00114347
PHLDA1	pleckstrin homology like domain family A member 1	22822	0.793771	8.42038	0.000105108	0.00861019
PI3	peptidase inhibitor 3	5266	-0.650043	7.27082	0.000223897	0.0138694
PITX1	paired like homeodomain 1	5307	0.808145	11.2464	0.00126915	0.0394553
PKIB	protein kinase (cAMP-dependent, catalytic) inhibitor beta	5570	-0.678833	10.3743	0.000863949	0.0321126
PLA2G10	phospholipase A2 group X	8399	2.30759	9.43325	8.13624e-09	4.57663e-05
PLCB1	phospholipase C beta 1	23236	0.755418	9.16859	3.0121e-05	0.00388009
PPM1E	protein phosphatase, Mg2+/Mn2+ dependent 1E	22843	0.752534	8.31166	1.27971e-05	0.00222631
PPM1K	protein phosphatase, Mg2+/Mn2+ dependent 1K	152926	-1.02323	7.98341	2.80931e-06	0.000911676
PPT1	palmitoyl-protein thioesterase 1	5538	0.68127	12.1781	0.000317249	0.0176105
PRKCD	protein kinase C delta	5580	0.83268	10.461	0.000372952	0.0195282
PSME4	proteasome activator subunit 4	23198	0.786531	10.5358	6.05257e-06	0.00127671
RAB26	RAB26, member RAS oncogene family	25837	0.901137	8.45538	4.51104e-06	0.00114347
RAB31	RAB31, member RAS oncogene family	11031	-0.663815	10.3092	0.00150693	0.0436932
RAI14	retinoic acid induced 14	26064	0.794165	8.15541	0.00014556	0.0106334
RAMP1	receptor activity modifying protein 1	10267	0.842053	8.64845	3.05581e-06	0.000972957
RAP1GAP	RAP1 GTPase activating protein	5909	1.58116	10.1112	8.18239e-08	8.32454e-05
RASD1	ras related dexamethasone induced 1	51655	1.09925	9.74586	5.5873e-07	0.000294643
RASEF	RAS and EF-hand domain containing	158158	0.774235	8.59956	3.5397e-06	0.00110616
RBPMS	RNA binding protein with multiple splicing	11030	0.607656	8.05957	0.000679234	0.0278398
RDX	radixin	5962	-0.620803	11.2098	0.000717574	0.0286266
RERG	RAS like estrogen regulated growth inhibitor	85004	-0.685712	10.0125	0.000502489	0.0230421
RFTN1	raftlin, lipid raft linker 1	23180	0.839545	9.10517	0.000301249	0.0170019
RNASE4	ribonuclease A family member 4	6038	1.62426	8.13713	2.36508e-07	0.000153503
RNU1-3	RNA, U1 small nuclear 3	26869	0.595146	9.51906	0.00168344	0.046647
S100A8	S100 calcium binding protein A8	6279	-1.02909	9.67063	0.000118806	0.00928171
S100P	S100 calcium binding protein P	6286	1.03974	12.2332	6.50442e-07	0.000313606
SAT1	spermidine/spermine N1-acetyltransferase 1	6303	0.781879	11.1758	7.20328e-06	0.00141343
SCNN1A	sodium channel epithelial 1 alpha subunit	6337	2.67081	10.1455	1.25855e-07	0.00010619
SEPT5	septin 5	5413	-0.806398	9.76629	3.55827e-05	0.00419254
SERPINA1	serpin family A member 1	5265	-0.75726	9.02863	4.45559e-06	0.00114347
SERPINA5	serpin family A member 5	5104	0.774859	10.5692	3.96901e-06	0.00114347
SERPINB1	serpin family B member 1	1992	0.686736	9.46784	1.10514e-05	0.00196479
SERPINB6	serpin family B member 6	5269	0.656875	10.9232	0.000632201	0.0264724
SFN	stratifin	2810	-0.704833	8.91071	0.000863604	0.0321126
SFXN2	sideroflexin 2	118980	-0.690967	7.78455	0.000216531	0.0137092
SGK1	serum/glucocorticoid regulated kinase 1	6446	-1.14181	9.03599	2.25699e-08	6.39356e-05
SIAH2	siah E3 ubiquitin protein ligase 2	6478	-0.690613	9.62743	1.13194e-06	0.000465891
SIDT1	SID1 transmembrane family member 1	54847	-0.597064	8.06681	4.1365e-05	0.00462274
SIPA1	signal-induced proliferation-associated 1	6494	0.740876	8.13849	1.93856e-06	0.000681525
SIX4	SIX homeobox 4	51804	0.681428	10.3219	0.000967719	0.0340924
SKAP2	src kinase associated phosphoprotein 2	8935	0.606951	8.95596	9.01314e-05	0.00796031
SLC24A3	solute carrier family 24 member 3	57419	-0.650606	10.2361	0.000242341	0.0147602
SLC2A6	solute carrier family 2 member 6	11182	0.60215	8.69148	0.000150949	0.0108858
SLC35C1	solute carrier family 35 member C1	55343	0.699088	10.7137	0.00162286	0.0458516
SLC43A2	solute carrier family 43 member 2	124935	0.763064	9.17305	0.000128156	0.00969791
SNAR-A1	small ILF3/NF90-associated RNA A1	100126798	-0.847979	10.8317	0.000264726	0.0155113
SNORA12	small nucleolar RNA, H/ACA box 12	677800	0.631429	9.86734	0.00060404	0.0258055
SNX27	sorting nexin family member 27	81609	0.642078	11.1214	0.000611337	0.0259857
SOX9	SRY-box 9	6662	0.710651	8.31665	0.000887226	0.0324279
SPRY1	sprouty RTK signaling antagonist 1	10252	0.807362	8.3193	1.0902e-06	0.000465891
SPSB1	splA/ryanodine receptor domain and SOCS box containing 1	80176	-0.70778	7.99586	2.14243e-07	0.000149643
SQSTM1	sequestosome 1	8878	0.654056	12.4587	0.000999066	0.0345476
SSFA2	sperm specific antigen 2	6744	-0.886762	8.41077	2.81298e-07	0.000162542
ST3GAL1	ST3 beta-galactoside alpha-2,3-sialyltransferase 1	6482	0.816039	9.07737	0.000455218	0.0218233
ST3GAL4	ST3 beta-galactoside alpha-2,3-sialyltransferase 4	6484	0.877968	8.66119	2.17582e-05	0.0032783
STC1	stanniocalcin 1	6781	-0.744127	9.62274	5.82361e-05	0.00588419
TAGLN2	transgelin 2	8407	-0.880355	10.2281	3.57763e-05	0.00419254
TFAP2C	transcription factor AP-2 gamma	7022	-0.795118	10.3496	4.56775e-06	0.00114347
TGFBI	transforming growth factor beta induced	7045	2.62907	10.5652	2.1956e-09	1.85254e-05
TGM2	transglutaminase 2	7052	1.71518	8.63168	0.000108241	0.00882396
THBS1	thrombospondin 1	7057	-0.94304	10.8689	8.08087e-08	8.32454e-05
TIAF1	TGFB1-induced anti-apoptotic factor 1	9220	0.824564	9.37941	0.000258656	0.0153152
TMEM154	transmembrane protein 154	201799	-0.72204	8.08777	5.00681e-06	0.0011574
TMEM45A	transmembrane protein 45A	55076	-0.712095	7.63727	0.00160413	0.0456486
TMPRSS2	transmembrane protease, serine 2	7113	1.28126	7.96419	7.66156e-08	8.32454e-05
TNFRSF11B	TNF receptor superfamily member 11b	4982	-1.00811	7.98194	6.6003e-06	0.00135829
TNS3	tensin 3	64759	1.05199	8.51732	8.9792e-05	0.00796031
TPBG	trophoblast glycoprotein	7162	-0.61571	9.13922	0.000322639	0.0177822
TRAK1	trafficking kinesin protein 1	22906	0.681993	8.93795	6.99506e-05	0.00666902
TSC22D3	TSC22 domain family member 3	1831	0.702396	9.88829	6.97485e-06	0.00138825
TSKU	tsukushi, small leucine rich proteoglycan	25987	0.796133	10.8238	0.00105921	0.0354893
TXNRD2	thioredoxin reductase 2	10587	0.632199	8.84105	0.000227115	0.0139874
UGT1A6	UDP glucuronosyltransferase family 1 member A6	54578	-1.39077	9.37922	0.000224377	0.0138694
UPK2	uroplakin 2	7379	-0.776079	8.05555	0.000441517	0.0216587
VAMP8	vesicle associated membrane protein 8	8673	0.785253	12.138	2.37229e-06	0.000816987
ZNF750	zinc finger protein 750	79755	-0.767286	8.52286	0.000371167	0.0195282

## Sheet: Supplementary_Table S3
Supplementary_Table S3: List of differentially expressed genes after treatment of MCF7-ERβ1 cells with OHT+ATRA
geneSymbol	geneName	GeneID	logFC	Average Expression	P.Value	adj.P.Val
ABCA12	ATP binding cassette subfamily A member 12	26154	-0.6586	8.15014	2.15882e-05	0.00213445
ABHD12	abhydrolase domain containing 12	26090	0.586387	10.7126	0.000236286	0.008545
ABLIM1	actin binding LIM protein 1	3983	0.652887	9.53633	0.000474351	0.0124532
ACAA2	acetyl-CoA acyltransferase 2	10449	0.739334	8.95159	7.74935e-05	0.0047299
ACKR3	atypical chemokine receptor 3	57007	0.985832	10.5171	2.31248e-06	0.000639795
ACOX2	acyl-CoA oxidase 2	8309	0.718766	7.4014	0.000103022	0.00554714
ACSL1	acyl-CoA synthetase long-chain family member 1	2180	0.877533	8.57573	1.36253e-05	0.00175521
ADAMTS19	ADAM metallopeptidase with thrombospondin type 1 motif 19	171019	0.73876	9.9012	0.00102125	0.0199323
ADI1	acireductone dioxygenase 1	55256	0.78612	8.13799	0.000251485	0.00883961
ADORA1	adenosine A1 receptor	134	0.678371	8.17374	0.000347962	0.0106576
AGR2	anterior gradient 2, protein disulphide isomerase family member	10551	0.635421	12.9348	4.37527e-06	0.000906176
AGR3	anterior gradient 3, protein disulphide isomerase family member	155465	1.51422	8.95204	4.21058e-06	0.000906176
AHNAK2	AHNAK nucleoprotein 2	113146	-0.63078	7.82085	3.22819e-05	0.00274564
AKR1C3	aldo-keto reductase family 1 member C3	8644	1.14574	10.4976	3.22962e-05	0.00274564
ALDH1A3	aldehyde dehydrogenase 1 family member A3	220	1.04736	8.66205	0.000401439	0.011415
ALDH3B2	aldehyde dehydrogenase 3 family member B2	222	-0.934545	8.58978	1.73956e-07	0.000140051
ALDH6A1	aldehyde dehydrogenase 6 family member A1	4329	0.625295	8.89943	0.000134832	0.00622842
ALDH7A1	aldehyde dehydrogenase 7 family member A1	501	0.655166	10.0707	0.00025089	0.00883709
ALKBH1	alkB homolog 1, histone H2A dioxygenase	8846	-0.612748	9.30188	0.000994851	0.0195581
AMOT	angiomotin	154796	-0.596726	9.34775	6.48583e-05	0.00431717
ANG	angiogenin	283	1.52517	8.33412	1.82341e-10	1.02762e-06
ANKRD50	ankyrin repeat domain 50	57182	0.624451	10.1342	0.000324998	0.0101754
ANTXR1	anthrax toxin receptor 1	84168	0.843794	9.11394	6.88852e-07	0.000332755
ANXA1	annexin A1	301	-1.17218	9.53856	2.78736e-06	0.00068471
ANXA9	annexin A9	8416	1.26434	9.799	8.52295e-06	0.0012752
AOX1	aldehyde oxidase 1	316	0.644673	7.60812	1.57386e-05	0.00181137
APOA1	apolipoprotein A1	335	0.93522	7.34305	3.53066e-06	0.000794118
ARL4A	ADP ribosylation factor like GTPase 4A	10124	-1.09294	10.1386	7.04253e-05	0.00455408
ARRB1	arrestin beta 1	408	1.13504	9.38493	4.44861e-06	0.000906176
ASCL1	achaete-scute family bHLH transcription factor 1	429	-0.982743	9.65342	0.00011827	0.00576253
ASS1	argininosuccinate synthase 1	445	-0.609347	10.9836	6.22668e-05	0.00417756
B2M	beta-2-microglobulin	567	0.646138	11.5866	0.00252003	0.0343875
BAG3	BCL2 associated athanogene 3	9531	-0.637963	11.1424	0.00108118	0.0205518
BAMBI	BMP and activin membrane bound inhibitor	25805	1.27308	12.0104	7.65907e-06	0.0011772
BCL6	B-cell CLL/lymphoma 6	604	0.592041	8.46545	0.000105614	0.00558007
BIK	BCL2 interacting killer	638	0.742505	8.7445	1.52861e-05	0.00179474
BMP5	bone morphogenetic protein 5	653	-1.20932	7.98492	1.44877e-07	0.000128918
BNIPL	BCL2 interacting protein like	149428	-1.16532	8.70984	1.21814e-06	0.000467448
BPIFB1	BPI fold containing family B member 1	92747	0.852422	7.60819	2.85617e-06	0.000689846
C3orf14	chromosome 3 open reading frame 14	57415	0.658157	9.00226	0.00203208	0.0299794
C6orf141	chromosome 6 open reading frame 141	135398	-0.78435	10.2215	0.000110109	0.00565367
C9orf66	chromosome 9 open reading frame 66	157983	0.707473	8.33346	8.04052e-05	0.00481922
CAMK2B	calcium/calmodulin dependent protein kinase II beta	816	-0.686402	8.4507	5.03802e-06	0.000962313
CAPN13	calpain 13	92291	1.37912	9.07577	2.79441e-06	0.00068471
CAST	calpastatin	831	0.683292	8.25198	0.000100801	0.00546233
CAV1	caveolin 1	857	-1.54827	10.4714	2.37633e-06	0.000639795
CAV2	caveolin 2	858	-0.918807	8.77983	3.21106e-06	0.00074369
CCDC83	coiled-coil domain containing 83	220047	0.889946	8.20799	2.39069e-05	0.00228358
CCNO	cyclin O	10309	0.92537	8.61769	2.28e-06	0.000639795
CDSN	corneodesmosin	1041	-0.628016	7.50123	7.33755e-05	0.00459466
CEACAM6	carcinoembryonic antigen related cell adhesion molecule 6	4680	1.54097	11.0392	5.06517e-06	0.000962313
CGNL1	cingulin like 1	84952	0.588588	8.00388	0.00019447	0.00779123
CHPT1	choline phosphotransferase 1	56994	0.669399	9.44029	0.00100994	0.0197857
CITED4	Cbp/p300 interacting transactivator with Glu/Asp rich carboxy-terminal domain 4	163732	-0.921913	9.59035	1.3152e-05	0.00173795
CLIC3	chloride intracellular channel 3	9022	-0.585011	11.515	0.000843475	0.0177587
COL4A5	collagen type IV alpha 5 chain	1287	-0.628668	10.9456	0.00277931	0.0364197
COL4A6	collagen type IV alpha 6 chain	1288	-0.825435	8.02582	2.01482e-05	0.00206231
COMTD1	catechol-O-methyltransferase domain containing 1	118881	0.6262	8.54741	1.15679e-05	0.00159007
CRABP1	cellular retinoic acid binding protein 1	1381	-0.587862	8.96275	9.33736e-05	0.00526223
CRISPLD2	cysteine rich secretory protein LCCL domain containing 2	83716	0.603365	8.387	2.61752e-05	0.00240513
CRY2	cryptochrome circadian clock 2	1408	0.687922	9.61052	1.4908e-05	0.00177883
CTNND2	catenin delta 2	1501	0.585503	8.42855	0.000215514	0.00822069
CTSH	cathepsin H	1512	0.72243	8.54905	5.50899e-06	0.00101363
CTSV	cathepsin V	1515	-0.757385	10.0029	2.48786e-05	0.00234984
CYP26A1	cytochrome P450 family 26 subfamily A member 1	1592	1.8706	7.86452	5.16899e-11	7.97428e-07
DCAF4	DDB1 and CUL4 associated factor 4	26094	-0.763009	10.3392	1.40513e-05	0.00177487
DCBLD2	discoidin, CUB and LCCL domain containing 2	131566	0.608687	10.1932	1.99067e-05	0.00205221
DCDC2	doublecortin domain containing 2	51473	0.689281	9.85357	0.000319007	0.0100812
DEPDC1B	DEP domain containing 1B	55789	0.635811	8.16802	0.00222862	0.0316899
DEPTOR	DEP domain containing MTOR-interacting protein	64798	-1.47205	9.96143	1.21705e-07	0.000121039
DHRS3	dehydrogenase/reductase 3	9249	2.47294	8.78061	2.04208e-08	4.31568e-05
DIO1	deiodinase, iodothyronine type I	1733	1.16063	7.87388	1.78725e-08	4.31568e-05
DLX3	distal-less homeobox 3	1747	-0.696507	8.64435	9.53147e-05	0.00530554
DNASE1L2	deoxyribonuclease 1 like 2	1775	-0.687955	9.33979	0.000917864	0.0186294
DOCK8	dedicator of cytokinesis 8	81704	0.777683	7.82926	8.64941e-07	0.000374963
ECI2	enoyl-CoA delta isomerase 2	10455	0.722645	9.16786	1.2507e-05	0.00167822
ECT2	epithelial cell transforming 2	1894	0.660768	9.3205	0.00153576	0.0254062
EFEMP1	EGF containing fibulin like extracellular matrix protein 1	2202	-0.872094	9.46284	2.05953e-06	0.000631462
EGR3	early growth response 3	1960	-0.983052	7.86946	3.6044e-05	0.00294394
ELF3	E74 like ETS transcription factor 3	1999	0.956246	9.81228	2.18803e-05	0.00215076
ELOVL5	ELOVL fatty acid elongase 5	60481	0.798059	9.25314	1.24417e-06	0.000467448
ELOVL7	ELOVL fatty acid elongase 7	79993	0.662419	7.46726	0.000448526	0.0121332
ERP27	endoplasmic reticulum protein 27	121506	0.7223	8.32084	6.39204e-05	0.00427155
ESR1	estrogen receptor 1	2099	0.632351	10.322	0.00197001	0.0296062
FAM174B	family with sequence similarity 174 member B	400451	0.91357	10.4237	7.11659e-05	0.00455408
FAM214A	family with sequence similarity 214 member A	56204	0.630533	9.91107	0.000509727	0.0129789
FAM234B	family with sequence similarity 234 member B	57613	-0.607655	9.47194	0.000250804	0.00883709
FAM43A	family with sequence similarity 43 member A	131583	1.48064	8.52636	1.77812e-08	4.31568e-05
FAM46B	family with sequence similarity 46 member B	115572	-0.820233	8.19153	4.23696e-05	0.00325446
FAM63A	family with sequence similarity 63 member A	55793	0.908573	9.69165	0.000226469	0.00841519
FASN	fatty acid synthase	2194	0.585633	12.3649	0.00066025	0.0151463
FGD3	FYVE, RhoGEF and PH domain containing 3	89846	0.662607	9.97007	0.0033424	0.0401065
FGF13	fibroblast growth factor 13	2258	0.809239	8.90266	5.0154e-06	0.000962313
FHL1	four and a half LIM domains 1	2273	-1.42809	9.07431	4.49376e-07	0.000271343
FOXC1	forkhead box C1	2296	-0.893728	10.5062	1.69959e-06	0.000586429
FXYD4	FXYD domain containing ion transport regulator 4	53828	-0.721223	8.4663	1.57491e-05	0.00181137
GABBR2	gamma-aminobutyric acid type B receptor subunit 2	9568	0.989617	8.45745	2.23554e-06	0.000639795
GCNT1	glucosaminyl (N-acetyl) transferase 1, core 2	2650	0.656689	8.00339	0.000429954	0.0118007
GEM	GTP binding protein overexpressed in skeletal muscle	2669	-0.650654	7.39978	6.73786e-06	0.00109795
GGH	gamma-glutamyl hydrolase	8836	0.6793	10.0486	0.00205375	0.0302463
GPER1	G protein-coupled estrogen receptor 1	2852	-1.15262	11.1419	1.19014e-06	0.000467448
GPNMB	glycoprotein nmb	10457	-0.712872	8.53612	0.000359336	0.0107959
GPR160	G protein-coupled receptor 160	26996	1.08794	8.57684	3.57274e-08	5.5222e-05
GPR68	G protein-coupled receptor 68	8111	-0.855156	8.58934	6.62934e-05	0.00436118
GPX2	glutathione peroxidase 2	2877	1.34399	8.38717	0.000118115	0.00576253
GREB1	growth regulation by estrogen in breast cancer 1	9687	-0.882108	9.7663	0.000289436	0.00948352
GSTA1	glutathione S-transferase alpha 1	2938	1.07858	8.23289	5.55874e-07	0.000284793
GSTA2	glutathione S-transferase alpha 2	2939	0.839029	7.87121	6.35838e-06	0.00108587
H19	H19, imprinted maternally expressed transcript (non-protein coding)	283120	2.18132	10.8754	2.92869e-06	0.000691586
HHEX	hematopoietically expressed homeobox	3087	0.715755	8.3191	8.0888e-06	0.00122925
HIGD1A	HIG1 hypoxia inducible domain family member 1A	25994	-0.604591	12.0233	1.43817e-05	0.00177589
HIPK2	homeodomain interacting protein kinase 2	28996	0.614234	8.93534	4.69811e-07	0.0002739
HMGB1	high mobility group box 1	3146	0.709129	8.59783	0.000147662	0.00658714
HMGB2	high mobility group box 2	3148	0.794914	10.26	0.00193038	0.0293761
HMMR	hyaluronan mediated motility receptor	3161	0.738387	8.91007	0.00400084	0.045182
HNRNPLL	heterogeneous nuclear ribonucleoprotein L like	92906	0.658352	8.59208	0.00215688	0.0310621
HOXA5	homeobox A5	3202	0.845334	9.32279	1.8035e-05	0.00195064
ID2	inhibitor of DNA binding 2, HLH protein	3398	-0.91737	11.4031	0.00113739	0.021272
ID3	inhibitor of DNA binding 3, HLH protein	3399	-0.781272	11.2391	0.000905699	0.0184497
IDH1	isocitrate dehydrogenase (NADP(+)) 1, cytosolic	3417	0.88583	11.4121	3.20764e-08	5.5222e-05
IDH2	isocitrate dehydrogenase (NADP(+)) 2, mitochondrial	3418	0.696957	10.2237	0.00249471	0.0341918
IER3	immediate early response 3	8870	1.04983	11.7887	1.0926e-07	0.000115454
IGSF1	immunoglobulin superfamily member 1	3547	-1.20396	8.15452	7.3246e-06	0.00115167
IL20	interleukin 20	50604	-0.941209	7.97863	0.000352811	0.0107354
IL24	interleukin 24	11009	-0.783391	7.78458	4.98353e-07	0.000280855
INTS8	integrator complex subunit 8	55656	0.664494	9.33287	0.0010435	0.0201168
IRX2	iroquois homeobox 2	153572	-1.1946	9.71988	7.55803e-07	0.000345361
ISG20L2	interferon stimulated exonuclease gene 20 like 2	81875	-0.585806	9.93584	0.000404625	0.011415
KCNF1	potassium voltage-gated channel modifier subfamily F member 1	3754	0.973835	8.22128	4.66315e-05	0.00340275
KCTD6	potassium channel tetramerization domain containing 6	200845	0.740516	8.63777	6.45371e-06	0.00109113
KIAA1147	KIAA1147	57189	0.613817	9.87706	4.21502e-05	0.00325446
KIAA1211L	KIAA1211 like	343990	0.627746	8.54649	0.000180962	0.00750429
KIAA1551	KIAA1551	55196	0.760164	9.28924	5.64128e-06	0.00102556
KLF10	Kruppel like factor 10	7071	-0.76977	8.50226	6.88341e-07	0.000332755
KLHDC2	kelch domain containing 2	23588	0.801038	10.7151	6.75384e-06	0.00109795
KLK11	kallikrein related peptidase 11	11012	-0.808295	11.9674	0.000266993	0.00905495
KLK12	kallikrein related peptidase 12	43849	-1.14667	8.73171	6.2166e-06	0.00107249
KNTC1	kinetochore associated 1	9735	-0.753043	9.48169	0.000268664	0.00906646
KRT10	keratin 10	3858	-0.651503	11.2864	0.000393854	0.0113054
KRT13	keratin 13	3860	1.14111	9.04095	0.000320151	0.0100985
KRT17	keratin 17	3872	-1.10718	8.36043	3.97386e-05	0.00315428
KRT6A	keratin 6A	3853	-2.20805	9.06122	5.25733e-07	0.000284438
KRT6C	keratin 6C	286887	-0.785541	7.31912	4.51388e-05	0.00337682
KRTDAP	keratinocyte differentiation associated protein	388533	-0.978497	9.12124	0.000357356	0.0107889
LAMC1	laminin subunit gamma 1	3915	0.672249	10.1517	7.19192e-05	0.00455408
LCN2	lipocalin 2	3934	1.91804	8.16593	9.43311e-11	7.97428e-07
LGALS7B	galectin 7B	653499	-0.96527	8.37318	0.000372028	0.0109963
LGALS8	galectin 8	3964	0.693361	9.97235	0.00029405	0.00952394
LIMA1	LIM domain and actin binding 1	51474	0.61861	8.58223	0.000889588	0.0182749
LOC389332	uncharacterized LOC389332	389332	0.820498	7.24969	4.24609e-08	5.5222e-05
LONRF2	LON peptidase N-terminal domain and ring finger 2	164832	-0.617151	8.56454	1.65354e-05	0.00186376
LRRFIP2	LRR binding FLII interacting protein 2	9209	-0.663305	9.57972	0.000829339	0.017549
LSG1	large 60S subunit nuclear export GTPase 1	55341	-0.680668	9.43167	0.00125823	0.0224431
LUM	lumican	4060	-0.631469	8.77913	0.000275447	0.00922175
LXN	latexin	56925	1.61591	10.2643	1.35677e-08	4.31568e-05
LY6D	lymphocyte antigen 6 complex, locus D	8581	-0.800125	7.51386	2.07428e-06	0.000631462
MAD2L1BP	MAD2L1 binding protein	9587	-0.633743	10.0066	0.00319202	0.0393248
MAFB	MAF bZIP transcription factor B	9935	-0.795018	10.6008	0.00050519	0.0129362
MAG	myelin associated glycoprotein	4099	1.03482	7.45237	7.20356e-08	8.69932e-05
MBNL3	muscleblind like splicing regulator 3	55796	0.586056	8.24259	0.00046267	0.0123187
MBOAT1	membrane bound O-acyltransferase domain containing 1	154141	0.899399	9.7158	2.56631e-07	0.000166879
MCEE	methylmalonyl-CoA epimerase	84693	0.747527	9.70183	0.000186608	0.00762073
MGP	matrix Gla protein	4256	-1.3904	11.3536	8.42047e-08	9.49099e-05
MGST3	microsomal glutathione S-transferase 3	4259	-0.597056	9.80129	5.51569e-06	0.00101363
MMD	monocyte to macrophage differentiation associated	23531	0.91467	9.52514	0.000333933	0.0103974
MOCS1	molybdenum cofactor synthesis 1	4337	0.591599	9.1016	1.63675e-06	0.00057651
MREG	melanoregulin	55686	-0.66117	8.74934	1.03892e-06	0.000428415
MSMB	microseminoprotein beta	4477	0.833499	8.07763	0.00281763	0.036622
MT1X	metallothionein 1X	4501	-0.813677	9.85694	0.000381041	0.0110882
MTMR11	myotubularin related protein 11	10903	-0.676327	8.35469	1.37687e-07	0.000128918
MUC20	mucin 20, cell surface associated	200958	0.906215	8.14661	3.65479e-08	5.5222e-05
MVB12B	multivesicular body subunit 12B	89853	0.67452	7.90744	1.34216e-05	0.00175521
MYO1B	myosin IB	4430	0.944863	10.208	1.49402e-05	0.00177883
NAB2	NGFI-A binding protein 2	4665	-0.955312	9.24559	3.5697e-06	0.000794118
NANS	N-acetylneuraminate synthase	54187	0.88398	9.26769	5.79529e-06	0.00103138
NBEA	neurobeachin	26960	0.730762	8.73405	2.55719e-05	0.00238519
NBL1	neuroblastoma 1, DAN family BMP antagonist	4681	0.653083	7.84052	5.99224e-05	0.00405243
NDRG1	N-myc downstream regulated 1	10397	0.7542	10.2075	0.000802162	0.0171239
NECAB1	N-terminal EF-hand calcium binding protein 1	64168	1.2169	10.2172	2.66206e-06	0.000678158
NFKBIZ	NFKB inhibitor zeta	64332	0.768457	9.59127	1.06307e-05	0.00149778
NFYC-AS1	NFYC antisense RNA 1	100130557	-0.651345	7.58734	0.00127326	0.0225725
NGRN	neugrin, neurite outgrowth associated	51335	-0.61195	10.0544	0.000759638	0.0165505
NKD2	naked cuticle homolog 2	85409	0.62492	8.48464	0.000585208	0.0141702
NMB	neuromedin B	4828	0.645578	8.90779	0.000104969	0.00558007
NQO1	NAD(P)H quinone dehydrogenase 1	1728	0.872239	12.3817	4.26421e-06	0.000906176
NR5A2	nuclear receptor subfamily 5 group A member 2	2494	0.607733	7.62332	0.000192212	0.00776386
NT5DC3	5'-nucleotidase domain containing 3	51559	-0.677148	9.29818	0.000198997	0.00784253
NTN4	netrin 4	59277	0.613997	7.56732	5.76831e-05	0.00394837
NUAK1	NUAK family kinase 1	9891	0.762188	9.10444	3.1127e-05	0.0027127
NXT1	nuclear transport factor 2 like export factor 1	29107	-0.591514	11.8126	0.000868357	0.0180751
P2RX2	purinergic receptor P2X 2	22953	1.17359	9.06173	1.91498e-05	0.00202354
PAPSS1	3'-phosphoadenosine 5'-phosphosulfate synthase 1	9061	0.654349	8.47605	0.000480122	0.0125657
PAPSS2	3'-phosphoadenosine 5'-phosphosulfate synthase 2	9060	-0.689601	9.98519	0.00224261	0.0318353
PARPBP	PARP1 binding protein	55010	0.671231	9.11687	0.000134387	0.00622726
PCED1B	PC-esterase domain containing 1B	91523	-0.869849	8.88141	1.56531e-05	0.00181137
PCP4	Purkinje cell protein 4	5121	-0.735743	9.2163	0.00259138	0.034883
PDE5A	phosphodiesterase 5A	8654	0.877005	8.30517	5.64893e-05	0.00388238
PGR	progesterone receptor	5241	-1.00371	8.19528	7.15124e-07	0.00033585
PHLDA1	pleckstrin homology like domain family A member 1	22822	0.635313	9.13325	0.00281519	0.036622
PHLDA2	pleckstrin homology like domain family A member 2	7262	-0.658544	8.07932	8.66318e-05	0.00500079
PHYH	phytanoyl-CoA 2-hydroxylase	5264	0.767697	9.80128	7.96146e-07	0.000354222
PI3	peptidase inhibitor 3	5266	-0.999019	7.97754	9.08093e-06	0.00132355
PITX1	paired like homeodomain 1	5307	0.753918	11.692	0.000126163	0.00602049
PKIB	protein kinase (cAMP-dependent, catalytic) inhibitor beta	5570	-0.762466	10.6316	0.00059191	0.0142353
PKP1	plakophilin 1	5317	-0.605929	7.61286	1.934e-05	0.00202375
PLA2G10	phospholipase A2 group X	8399	2.09963	9.2917	4.17106e-08	5.5222e-05
PLA2G16	phospholipase A2 group XVI	11145	0.635586	9.63923	4.50291e-06	0.000906317
PLCB1	phospholipase C beta 1	23236	0.741025	9.29096	2.30126e-05	0.00221183
PLOD2	procollagen-lysine,2-oxoglutarate 5-dioxygenase 2	5352	-0.596059	12.1169	0.000110284	0.00565367
PLPP2	phospholipid phosphatase 2	8612	0.591543	7.93717	0.000175913	0.00738003
PMEPA1	prostate transmembrane protein, androgen induced 1	56937	-0.59101	9.49823	0.000401176	0.011415
PPARG	peroxisome proliferator activated receptor gamma	5468	0.586719	8.98323	0.000317463	0.0100701
PPM1K	protein phosphatase, Mg2+/Mn2+ dependent 1K	152926	-0.670562	7.61952	0.000130736	0.00617416
PREX1	phosphatidylinositol-3,4,5-trisphosphate dependent Rac exchange factor 1	57580	0.854343	8.71613	0.000253458	0.00887208
PSIP1	PC4 and SFRS1 interacting protein 1	11168	0.63099	8.2541	2.86183e-05	0.00256005
PSMB10	proteasome subunit beta 10	5699	0.600856	10.9082	0.00111043	0.0208832
PTRH1	peptidyl-tRNA hydrolase 1 homolog	138428	-0.674679	9.0001	4.50883e-05	0.00337682
PUS1	pseudouridylate synthase 1	80324	-0.597824	8.92512	3.95793e-05	0.00315428
RAB15	RAB15, member RAS oncogene family	376267	0.590612	8.87344	0.000360141	0.0107959
RAB26	RAB26, member RAS oncogene family	25837	0.90268	8.49927	2.09155e-06	0.000631462
RAB27B	RAB27B, member RAS oncogene family	5874	0.663427	10.2331	8.38422e-05	0.00492194
RAMP1	receptor activity modifying protein 1	10267	0.794947	8.59462	0.00132242	0.0229079
RAP1GAP	RAP1 GTPase activating protein	5909	1.04484	9.43744	1.08563e-05	0.00151465
RDH10	retinol dehydrogenase 10 (all-trans)	157506	0.836345	9.36641	2.82414e-05	0.00255336
RNASE4	ribonuclease A family member 4	6038	1.192	7.49931	2.05457e-06	0.000631462
RNF150	ring finger protein 150	57484	0.753072	8.55674	0.000244822	0.00869581
RPLP1	ribosomal protein lateral stalk subunit P1	6176	0.603	11.3023	0.00401204	0.045221
RRS1	ribosome biogenesis regulator homolog	23212	-0.615481	11.204	0.000293047	0.00952394
S100P	S100 calcium binding protein P	6286	0.803024	12.0418	8.06671e-05	0.00481922
SAMD11	sterile alpha motif domain containing 11	148398	-0.664916	8.42636	0.00201499	0.0298575
SAT1	spermidine/spermine N1-acetyltransferase 1	6303	0.751177	11.3739	5.2718e-06	0.000990337
SCNN1A	sodium channel epithelial 1 alpha subunit	6337	1.86111	10.4058	3.86203e-06	0.000847991
SEPT5	septin 5	5413	-0.800713	9.50218	0.000111168	0.00565367
SERPINA5	serpin family A member 5	5104	0.648159	10.2965	0.00181997	0.0283004
SERPINB1	serpin family B member 1	1992	0.72365	9.5586	1.45131e-05	0.00177589
SERPINB6	serpin family B member 6	5269	0.653106	10.7958	0.000193819	0.0077836
SERTAD1	SERTA domain containing 1	29950	-0.771911	10.2066	0.00030771	0.00987184
SERTAD2	SERTA domain containing 2	9792	-0.692734	9.56283	2.56761e-05	0.00238519
SERTAD3	SERTA domain containing 3	29946	-0.601815	8.45936	0.000798621	0.0170915
SFN	stratifin	2810	-0.694896	8.75028	0.000138084	0.00632681
SGK1	serum/glucocorticoid regulated kinase 1	6446	-0.87621	8.79011	0.000397763	0.0113807
SGK223	homolog of rat pragma of Rnd2	157285	-0.6386	9.68672	0.000143788	0.00646717
SGK3	serum/glucocorticoid regulated kinase family member 3	23678	-0.685549	8.43242	8.15083e-05	0.00484994
SH3YL1	SH3 and SYLF domain containing 1	26751	0.803954	9.8655	2.31873e-06	0.000639795
SKAP2	src kinase associated phosphoprotein 2	8935	0.598855	8.26959	0.000280057	0.00930241
SLC2A8	solute carrier family 2 member 8	29988	-0.599489	10.6656	0.000490195	0.01277
SLC3A2	solute carrier family 3 member 2	6520	-0.640835	9.46373	0.00251533	0.0343692
SLC51A	solute carrier family 51 alpha subunit	200931	0.593553	7.32119	5.05865e-06	0.000962313
SLCO2A1	solute carrier organic anion transporter family member 2A1	6578	-0.718168	7.78831	1.31578e-05	0.00173795
SMAD3	SMAD family member 3	4088	0.684269	9.41016	0.000111843	0.00565367
SNHG15	small nucleolar RNA host gene 15	285958	-0.669899	9.47816	0.00077877	0.0168372
SNORA12	small nucleolar RNA, H/ACA box 12	677800	1.02608	9.12673	4.13926e-05	0.003225
SNX16	sorting nexin 16	64089	0.606318	8.85168	8.1755e-05	0.00484994
SNX24	sorting nexin 24	28966	0.776264	8.22809	1.0982e-06	0.000442077
SOX2	SRY-box 2	6657	0.79139	9.81603	9.53864e-05	0.00530554
SOX3	SRY-box 3	6658	-1.34346	11.9376	2.12914e-05	0.0021175
SPANXA1	sperm protein associated with the nucleus, X-linked, family member A1	30014	0.608275	7.70408	2.38405e-06	0.000639795
SPATA7	spermatogenesis associated 7	55812	0.682181	10.1793	0.000218377	0.0082428
SPRR1A	small proline rich protein 1A	6698	-0.935968	9.78484	5.38357e-07	0.000284438
SPRY1	sprouty RTK signaling antagonist 1	10252	0.78544	8.15997	2.24853e-06	0.000639795
SPTSSA	serine palmitoyltransferase small subunit A	171546	-0.720792	10.332	0.000115652	0.00575098
SSFA2	sperm specific antigen 2	6744	-0.818525	8.90473	1.09296e-05	0.00151465
ST3GAL1	ST3 beta-galactoside alpha-2,3-sialyltransferase 1	6482	0.974575	9.62331	1.02026e-06	0.000428415
ST3GAL4	ST3 beta-galactoside alpha-2,3-sialyltransferase 4	6484	0.995983	8.66087	1.59357e-06	0.000573244
SUMO2	small ubiquitin-like modifier 2	6613	0.613163	11.1787	0.00135687	0.0231723
TAGLN2	transgelin 2	8407	-0.784151	10.3522	4.64604e-05	0.00340275
TFAP2C	transcription factor AP-2 gamma	7022	-0.690267	10.669	1.80503e-06	0.000610352
TFF3	trefoil factor 3	7033	-0.68868	11.6149	0.000676293	0.0154136
TGFBI	transforming growth factor beta induced	7045	2.48201	10.6184	4.38459e-07	0.000271343
TGM2	transglutaminase 2	7052	2.33283	8.91031	1.92835e-07	0.000146297
THBS1	thrombospondin 1	7057	-0.923523	11.0923	2.94518e-06	0.000691586
TIAF1	TGFB1-induced anti-apoptotic factor 1	9220	0.654857	9.16548	1.85951e-05	0.00197728
TMEM43	transmembrane protein 43	79188	-0.689244	11.1129	1.76249e-05	0.00192248
TMEM45A	transmembrane protein 45A	55076	-0.731518	7.99494	1.70713e-05	0.00188643
TMEM64	transmembrane protein 64	169200	0.917256	10.6383	1.45933e-05	0.00177589
TMEM79	transmembrane protein 79	84283	-0.692241	9.20359	0.000138501	0.00632875
TMPRSS2	transmembrane protease, serine 2	7113	1.01917	8.03387	4.80834e-10	2.03237e-06
TNFRSF11B	TNF receptor superfamily member 11b	4982	-0.838018	7.94407	0.000111396	0.00565367
TNS3	tensin 3	64759	0.958471	9.06947	0.000131631	0.00619913
TP53INP1	tumor protein p53 inducible nuclear protein 1	94241	0.825951	11.0726	0.000258765	0.00893185
TRMT61A	tRNA methyltransferase 61A	115708	-0.586856	8.42343	5.06246e-05	0.00358121
TSC22D3	TSC22 domain family member 3	1831	0.634109	9.62578	0.000861706	0.0179862
TSPAN13	tetraspanin 13	27075	0.80997	10.4849	2.27159e-07	0.000160024
TUBD1	tubulin delta 1	51174	0.679223	9.98086	0.000626717	0.0146203
UGDH	UDP-glucose 6-dehydrogenase	7358	0.605733	11.8966	7.05617e-06	0.00112546
UGT1A6	UDP glucuronosyltransferase family 1 member A6	54578	-0.610032	10.9933	0.000376327	0.0110578
VASN	vasorin	114990	-0.767032	10.4902	9.33434e-05	0.00526223
WDR73	WD repeat domain 73	84942	-0.615031	9.09427	0.000353861	0.0107354
WSB2	WD repeat and SOCS box containing 2	55884	0.896909	8.99568	2.27123e-05	0.00221183
YIPF4	Yip1 domain family member 4	84272	0.586232	10.3076	5.1233e-05	0.00359418
ZFP36L1	ZFP36 ring finger protein like 1	677	0.686375	10.3422	0.000108273	0.00565367
ZMYM6	zinc finger MYM-type containing 6	9204	0.635473	10.1291	1.54103e-06	0.000566394
ZNF296	zinc finger protein 296	162979	-0.679234	10.1649	0.00178123	0.0278844
ZNF750	zinc finger protein 750	79755	-1.10347	8.50611	6.9411e-06	0.00111765

## Sheet: Supplementary_Table S4
Supplementary_Table S4: List of differentially expressed genes after treatment of MCF7-ERβ2 cells with OHT+ATRA
geneSymbol	geneName	GeneID	logFC	Average Expression	P.Value	adj.P.Val
ABCC3	ATP binding cassette subfamily C member 3	8714	1.13557	9.97779	2.59348e-10	1.18915e-06
ABCG1	ATP binding cassette subfamily G member 1	9619	0.664812	8.91001	7.23073e-06	0.000699883
ACAD11	acyl-CoA dehydrogenase family member 11	84129	0.790308	9.02922	2.63737e-08	1.87575e-05
ACKR3	atypical chemokine receptor 3	57007	0.899396	10.1018	5.66718e-07	0.000130102
ACOT2	acyl-CoA thioesterase 2	10965	-0.590628	9.64864	0.00020986	0.00582835
ADAMTS19	ADAM metallopeptidase with thrombospondin type 1 motif 19	171019	1.00054	8.05227	2.55957e-09	4.65215e-06
ADARB1	adenosine deaminase, RNA specific B1	104	0.597931	10.1519	5.95787e-07	0.000130102
ALDH3B2	aldehyde dehydrogenase 3 family member B2	222	-0.617284	9.40479	1.55012e-06	0.00023698
ANKRD50	ankyrin repeat domain 50	57182	0.681709	9.10373	3.66126e-06	0.000430869
ANTXR1	anthrax toxin receptor 1	84168	0.676819	9.10308	1.35983e-05	0.00100199
ANXA1	annexin A1	301	-0.931976	10.7104	2.74981e-06	0.000356995
ANXA9	annexin A9	8416	0.697901	9.57582	2.43394e-08	1.87223e-05
AOX1	aldehyde oxidase 1	316	0.687645	7.77539	1.96491e-06	0.000286982
APOD	apolipoprotein D	347	0.62801	11.2252	0.000514325	0.0103485
ARGLU1	arginine and glutamate rich 1	55082	0.586985	10.0794	2.58642e-05	0.00153292
ARL4A	ADP ribosylation factor like GTPase 4A	10124	-0.696786	10.1204	1.33742e-05	0.00100199
ARRB1	arrestin beta 1	408	1.26342	8.75196	6.61296e-09	9.01457e-06
BAMBI	BMP and activin membrane bound inhibitor	25805	1.15315	12.6386	9.58483e-10	2.23984e-06
BCAS3	BCAS3, microtubule associated cell migration factor	54828	0.851844	10.037	6.1483e-07	0.000130615
BCL3	B-cell CLL/lymphoma 3	602	0.635841	8.93358	0.000186925	0.00541167
BCYRN1	brain cytoplasmic RNA 1	618	-0.651724	12.0678	0.0010711	0.0164672
BIK	BCL2 interacting killer	638	0.694941	8.09248	9.65273e-08	4.46549e-05
BMP5	bone morphogenetic protein 5	653	-0.819237	8.37007	1.04287e-05	0.000870374
BNIPL	BCL2 interacting protein like	149428	-0.58716	8.41145	4.67546e-07	0.000117663
C16orf91	chromosome 16 open reading frame 91	283951	-0.595906	10.8818	2.08837e-06	0.000297039
C8orf46	chromosome 8 open reading frame 46	254778	-0.630958	7.2536	1.15893e-06	0.000193447
C9orf66	chromosome 9 open reading frame 66	157983	0.598403	8.12407	1.35341e-05	0.00100199
CABLES1	Cdk5 and Abl enzyme substrate 1	91768	-0.628302	8.92059	1.75103e-07	6.09433e-05
CAMK2N1	calcium/calmodulin dependent protein kinase II inhibitor 1	55450	0.911596	9.75213	7.97974e-08	4.07914e-05
CAPN13	calpain 13	92291	0.756231	8.04778	1.18815e-05	0.000952731
CAST	calpastatin	831	0.690899	8.01987	4.99272e-06	0.000538406
CAV1	caveolin 1	857	-1.02637	9.93013	6.40383e-07	0.000132
CCDC83	coiled-coil domain containing 83	220047	0.750798	7.69458	1.43905e-07	5.70729e-05
CDSN	corneodesmosin	1041	-0.648457	7.70543	3.4461e-08	2.17095e-05
CEACAM6	carcinoembryonic antigen related cell adhesion molecule 6	4680	1.69375	10.1096	2.90781e-10	1.18915e-06
CERK	ceramide kinase	64781	0.713472	8.59485	4.8272e-06	0.000535755
CGN	cingulin	57530	0.624592	10.4011	2.41237e-06	0.000324163
CIB3	calcium and integrin binding family member 3	117286	0.716307	7.27342	1.0352e-07	4.46549e-05
CTGF	connective tissue growth factor	1490	0.978932	8.7395	8.77702e-08	4.35074e-05
CTNND2	catenin delta 2	1501	0.638093	8.00697	1.51328e-05	0.00107162
CTSH	cathepsin H	1512	1.33955	10.6962	6.05998e-10	1.98258e-06
CXCL12	C-X-C motif chemokine ligand 12	6387	-1.02306	8.47702	9.97942e-09	1.16602e-05
CYP26A1	cytochrome P450 family 26 subfamily A member 1	1592	1.48902	7.68523	1.58445e-06	0.000239985
DCAF4	DDB1 and CUL4 associated factor 4	26094	-0.628066	10.2636	1.84101e-05	0.00121605
DCDC2	doublecortin domain containing 2	51473	0.593088	9.2568	2.56332e-05	0.00152476
DENND1A	DENN domain containing 1A	57706	-0.595272	8.51387	5.8009e-05	0.00262727
DEPTOR	DEP domain containing MTOR-interacting protein	64798	-0.84836	9.30354	1.1478e-06	0.000193447
DHRS3	dehydrogenase/reductase 3	9249	2.66391	8.59608	2.51797e-08	1.87223e-05
EFNB2	ephrin B2	1948	0.635419	9.3226	4.23648e-07	0.000111775
EGR3	early growth response 3	1960	-0.81228	7.90719	4.84728e-06	0.000535755
ELF3	E74 like ETS transcription factor 3	1999	0.870928	9.34109	2.71702e-05	0.00159874
EPAS1	endothelial PAS domain protein 1	2034	1.14313	8.06028	1.28656e-08	1.31535e-05
ERN1	endoplasmic reticulum to nucleus signaling 1	2081	-0.639036	9.02236	3.10179e-06	0.000381497
ERRFI1	ERBB receptor feedback inhibitor 1	54206	-0.622075	11.0518	2.25403e-06	0.000315141
ESR1	estrogen receptor 1	2099	0.920672	9.86128	3.68331e-08	2.17095e-05
FAHD2B	fumarylacetoacetate hydrolase domain containing 2B	151313	0.620331	8.4652	1.23113e-05	0.000963692
FAM102B	family with sequence similarity 102 member B	284611	0.72038	10.8377	7.05325e-06	0.000695042
FAM214A	family with sequence similarity 214 member A	56204	0.730291	9.61161	4.05711e-06	0.0004641
FAM43A	family with sequence similarity 43 member A	131583	0.820028	8.24282	7.66948e-09	9.65056e-06
FAM46A	family with sequence similarity 46 member A	55603	-0.609476	11.3953	3.74593e-06	0.000437686
FAM46B	family with sequence similarity 46 member B	115572	-0.709443	9.0437	5.93882e-07	0.000130102
FAM63A	family with sequence similarity 63 member A	55793	0.692664	9.33833	1.02492e-07	4.46549e-05
FAM86B1	family with sequence similarity 86 member B1	85002	-0.650765	9.26826	2.30443e-05	0.00142551
FASN	fatty acid synthase	2194	0.777638	12.1472	4.14444e-07	0.000111139
FCMR	Fc fragment of IgM receptor	9214	-0.637913	9.04907	1.22732e-05	0.000963692
FEN1	flap structure-specific endonuclease 1	2237	-0.797951	9.32772	2.30755e-07	7.40136e-05
FILIP1L	filamin A interacting protein 1 like	11259	-0.599548	8.4381	7.1798e-06	0.000699091
FOXC1	forkhead box C1	2296	-0.867475	9.24223	6.69281e-07	0.000132
FOXN3	forkhead box N3	1112	0.652024	8.72754	8.30969e-06	0.000748277
GABBR2	gamma-aminobutyric acid type B receptor subunit 2	9568	1.73167	8.29273	1.11793e-12	9.14351e-09
GADD45B	growth arrest and DNA damage inducible beta	4616	-0.683328	9.60008	1.1782e-05	0.000949407
GEMIN6	gem nuclear organelle associated protein 6	79833	-0.67882	10.5078	3.60265e-05	0.00190101
GFRA1	GDNF family receptor alpha 1	2674	0.611437	10.8927	1.46422e-05	0.00104593
GPR160	G protein-coupled receptor 160	26996	0.731752	8.54833	8.01371e-07	0.000150581
GPR37L1	G protein-coupled receptor 37 like 1	9283	0.677201	8.51721	9.48825e-05	0.00351071
GPR68	G protein-coupled receptor 68	8111	-0.622426	8.59608	0.00178023	0.0226271
GREB1	growth regulation by estrogen in breast cancer 1	9687	-0.834209	9.7167	2.62299e-06	0.000346023
H19	H19, imprinted maternally expressed transcript (non-protein coding)	283120	1.62152	8.503	0.00383144	0.0372841
HCAR1	hydroxycarboxylic acid receptor 1	27198	1.14435	9.17512	2.29755e-09	4.65215e-06
HIST1H2BD	histone cluster 1 H2B family member d	3017	-0.657027	12.1672	9.36577e-07	0.000166527
HIST1H2BG	histone cluster 1 H2B family member g	8339	-0.674153	10.1675	3.89547e-06	0.00045134
HIST1H2BJ	histone cluster 1 H2B family member j	8970	-0.810109	8.40514	0.000266955	0.00669097
HIST1H2BK	histone cluster 1 H2B family member k	85236	-0.775001	11.8041	1.34758e-06	0.000214017
HIST1H3H	histone cluster 1 H3 family member h	8357	-0.686013	9.92335	4.12596e-08	2.24975e-05
HIST2H3C	histone cluster 2 H3 family member c	126961	-0.600511	8.47944	1.53416e-05	0.00107247
HIST2H4A	histone cluster 2 H4 family member a	8370	-0.716612	10.8641	1.43944e-06	0.000226408
HNMT	histamine N-methyltransferase	3176	-0.76002	8.58246	3.59315e-08	2.17095e-05
HNRNPL	heterogeneous nuclear ribonucleoprotein L	3191	0.669167	9.23175	0.00385715	0.0374452
HOXA5	homeobox A5	3202	0.812205	9.70948	5.19876e-06	0.000555825
ID2	inhibitor of DNA binding 2, HLH protein	3398	-0.741394	10.223	2.79249e-07	8.14391e-05
IDH1	isocitrate dehydrogenase (NADP(+)) 1, cytosolic	3417	1.1418	11.5109	1.7325e-07	6.09433e-05
IDH2	isocitrate dehydrogenase (NADP(+)) 2, mitochondrial	3418	0.706119	9.74238	6.24349e-05	0.0027603
IFIT2	interferon induced protein with tetratricopeptide repeats 2	3433	-0.734645	9.56859	9.55764e-06	0.000822863
IFIT3	interferon induced protein with tetratricopeptide repeats 3	3437	-0.611312	8.36365	0.000145195	0.0046208
IGFBP3	insulin like growth factor binding protein 3	3486	0.599341	8.21419	0.000243554	0.0063039
IL20	interleukin 20	50604	-1.04728	9.6874	1.07282e-08	1.16995e-05
IL24	interleukin 24	11009	-1.28125	8.2247	8.85534e-10	2.23984e-06
INHBE	inhibin beta E subunit	83729	-1.00926	9.35335	2.28995e-08	1.87223e-05
ISOC1	isochorismatase domain containing 1	51015	0.677107	11.1736	1.30687e-05	0.000989917
JAG2	jagged 2	3714	0.610761	8.64475	6.61805e-05	0.00285641
KAT2B	lysine acetyltransferase 2B	8850	0.616705	9.18525	0.00012805	0.0042923
KIAA1551	KIAA1551	55196	0.639201	9.28662	2.8313e-05	0.0016563
KLF10	Kruppel like factor 10	7071	-0.904495	8.40245	1.52477e-07	5.70729e-05
KLF6	Kruppel like factor 6	1316	-0.7216	10.815	1.44853e-07	5.70729e-05
KLHDC2	kelch domain containing 2	23588	0.590936	11.0581	3.46052e-06	0.000413191
KLHL24	kelch like family member 24	54800	0.67874	8.62847	1.21889e-06	0.0002014
KRT17	keratin 17	3872	-1.11806	9.81604	6.0446e-07	0.000130102
KRT6A	keratin 6A	3853	-1.06847	7.50878	1.03734e-07	4.46549e-05
KRT6B	keratin 6B	3854	-0.633367	7.22091	5.58983e-07	0.000130102
KRT80	keratin 80	144501	0.680762	10.0846	3.8435e-05	0.00198334
KRTDAP	keratinocyte differentiation associated protein	388533	-0.951449	9.27283	1.29125e-05	0.00098702
LCN2	lipocalin 2	3934	1.50928	8.23803	1.9178e-08	1.74285e-05
LGALS7B	galectin 7B	653499	-0.697551	7.56869	8.32285e-07	0.00015179
LOC728323	uncharacterized LOC728323	728323	-0.770743	8.30262	1.83065e-07	6.11138e-05
LTBP3	latent transforming growth factor beta binding protein 3	4054	-0.587848	10.5286	7.16597e-05	0.0030447
LXN	latexin	56925	1.77897	9.45304	9.33938e-14	1.52774e-09
MAD2L1BP	MAD2L1 binding protein	9587	-0.868246	9.95855	5.40963e-07	0.000130102
MAP3K1	mitogen-activated protein kinase kinase kinase 1	4214	0.651137	10.0979	9.00599e-05	0.00339447
MATN3	matrilin 3	4148	-0.777761	7.88765	3.03939e-08	2.0716e-05
MB	myoglobin	4151	0.675467	9.0352	4.5037e-06	0.00050808
MBOAT1	membrane bound O-acyltransferase domain containing 1	154141	0.963566	8.70172	2.99664e-05	0.00168524
MCEE	methylmalonyl-CoA epimerase	84693	0.686188	9.87729	6.60692e-05	0.00285641
MED7	mediator complex subunit 7	9443	-0.586511	9.30579	2.3756e-06	0.000323833
MGP	matrix Gla protein	4256	-0.765648	12.5152	3.91797e-06	0.00045134
MMD	monocyte to macrophage differentiation associated	23531	1.07321	9.1813	1.08443e-06	0.000186728
MOCOS	molybdenum cofactor sulfurase	55034	-0.588271	9.86909	2.73293e-06	0.000356995
MRPL21	mitochondrial ribosomal protein L21	219927	-0.646097	8.57607	3.04803e-05	0.00168524
MRTO4	MRT4 homolog, ribosome maturation factor	51154	-0.598405	9.23009	9.99842e-05	0.00364263
MSI2	musashi RNA binding protein 2	124540	0.732368	8.94656	7.26036e-05	0.00305501
MTMR11	myotubularin related protein 11	10903	-0.60681	8.82228	1.23127e-05	0.000963692
MYO1B	myosin IB	4430	0.92873	10.5304	1.3061e-06	0.000211537
MYOF	myoferlin	26509	-0.727413	10.6408	3.10268e-05	0.00169745
NFKBIZ	NFKB inhibitor zeta	64332	0.73217	8.93414	3.54083e-05	0.00188668
NGRN	neugrin, neurite outgrowth associated	51335	-0.608633	10.6765	1.44889e-05	0.00104256
NPEPL1	aminopeptidase-like 1	79716	0.592934	10.1819	4.09516e-05	0.00206755
NR2F2	nuclear receptor subfamily 2 group F member 2	7026	0.823866	10.7977	4.83373e-07	0.000119803
NUAK1	NUAK family kinase 1	9891	0.836363	9.11961	2.0642e-08	1.77717e-05
NXT1	nuclear transport factor 2 like export factor 1	29107	-0.685336	12.0767	1.81322e-05	0.00120572
P2RX2	purinergic receptor P2X 2	22953	0.927836	8.34145	1.58432e-07	5.75917e-05
PDE9A	phosphodiesterase 9A	5152	0.609443	7.99965	6.50834e-06	0.000657181
PGR	progesterone receptor	5241	-0.717332	7.77105	6.69762e-07	0.000132
PHLDA1	pleckstrin homology like domain family A member 1	22822	0.624945	8.60364	0.00122091	0.0180903
PI3	peptidase inhibitor 3	5266	-0.92492	8.07948	5.24599e-07	0.00012808
PKIB	protein kinase (cAMP-dependent, catalytic) inhibitor beta	5570	-0.626094	9.70364	3.19291e-05	0.00174099
PLA2G10	phospholipase A2 group X	8399	1.70947	8.67137	1.53516e-07	5.70729e-05
PLA2G16	phospholipase A2 group XVI	11145	0.605769	9.72777	5.64344e-06	0.000595583
PLCB1	phospholipase C beta 1	23236	0.712651	9.23942	9.19758e-07	0.000165334
PLK2	polo like kinase 2	10769	0.613111	8.84212	5.99438e-07	0.000130102
PLOD2	procollagen-lysine,2-oxoglutarate 5-dioxygenase 2	5352	-0.72723	8.70597	6.48844e-07	0.000132
PPM1K	protein phosphatase, Mg2+/Mn2+ dependent 1K	152926	-0.84993	7.98352	3.60789e-05	0.00190101
PREX1	phosphatidylinositol-3,4,5-trisphosphate dependent Rac exchange factor 1	57580	0.672363	8.90749	6.42539e-06	0.000652836
PRKCD	protein kinase C delta	5580	0.761163	10.1181	2.14226e-07	7.00862e-05
PTGFRN	prostaglandin F2 receptor inhibitor	5738	0.611051	8.59551	0.000165862	0.00507305
PTRH1	peptidyl-tRNA hydrolase 1 homolog	138428	-0.616821	9.11873	8.46201e-05	0.00327108
PUS1	pseudouridylate synthase 1	80324	-0.596731	8.91686	3.01894e-05	0.00168524
RAB26	RAB26, member RAS oncogene family	25837	0.985481	8.14798	1.19664e-07	5.01916e-05
RAB27B	RAB27B, member RAS oncogene family	5874	0.650293	9.45645	1.82971e-07	6.11138e-05
RAP1GAP	RAP1 GTPase activating protein	5909	0.918401	10.0478	2.43112e-07	7.53519e-05
RBM4	RNA binding motif protein 4	5936	-0.789878	9.66594	2.54758e-05	0.00152092
RDH16	retinol dehydrogenase 16 (all-trans)	8608	-0.790312	7.75224	9.16794e-08	4.41086e-05
RERG	RAS like estrogen regulated growth inhibitor	85004	-0.822309	10.467	4.33227e-07	0.000112488
RFTN1	raftlin, lipid raft linker 1	23180	0.930477	9.67109	4.4471e-08	2.34664e-05
RND3	Rho family GTPase 3	390	0.606314	10.3322	2.10336e-06	0.000297039
RPS7	ribosomal protein S7	6201	-0.643309	9.64562	4.64771e-05	0.00226947
S100P	S100 calcium binding protein P	6286	0.993061	11.4441	0.000235565	0.00622235
SCARNA13	small Cajal body-specific RNA 13	677768	0.760388	9.82623	2.34094e-06	0.000321791
SCNN1A	sodium channel epithelial 1 alpha subunit	6337	1.75408	9.12431	5.23784e-05	0.00244104
SEPT5	septin 5	5413	-0.670811	9.27127	6.6336e-07	0.000132
SERTAD1	SERTA domain containing 1	29950	-0.746267	10.4076	3.0479e-06	0.000377709
SFN	stratifin	2810	-0.762731	9.12959	2.83777e-07	8.14391e-05
SGK1	serum/glucocorticoid regulated kinase 1	6446	-0.877853	8.28893	5.47287e-05	0.00252184
SGK223	homolog of rat pragma of Rnd2	157285	-0.646518	9.41051	4.03875e-08	2.24975e-05
SH3BGRL	SH3 domain binding glutamate rich protein like	6451	0.888104	10.3742	7.92779e-07	0.000150581
SH3YL1	SH3 and SYLF domain containing 1	26751	0.768527	9.25754	3.09882e-07	8.5916e-05
SHISA2	shisa family member 2	387914	0.692939	11.2144	1.82962e-06	0.00026963
SIAH2	siah E3 ubiquitin protein ligase 2	6478	-0.718247	9.63236	5.93268e-07	0.000130102
SIX4	SIX homeobox 4	51804	0.897985	10.2518	9.85638e-07	0.000173366
SLC10A3	solute carrier family 10 member 3	8273	-0.622491	9.55354	8.20083e-05	0.00324817
SLC3A2	solute carrier family 3 member 2	6520	-0.85737	11.168	1.0174e-06	0.00017705
SLPI	secretory leukocyte peptidase inhibitor	6590	-0.587372	8.18741	0.000396221	0.00858803
SMAD3	SMAD family member 3	4088	0.655237	8.76951	3.25823e-06	0.00039672
SNHG15	small nucleolar RNA host gene 15	285958	-0.950039	9.68347	2.85672e-09	4.67303e-06
SNHG9	small nucleolar RNA host gene 9	735301	-0.612633	11.0207	0.000102264	0.00369279
SNORA12	small nucleolar RNA, H/ACA box 12	677800	1.07369	10.0152	3.71602e-08	2.17095e-05
SOX3	SRY-box 3	6658	-1.44217	11.0397	2.00073e-05	0.0012885
SPATA7	spermatogenesis associated 7	55812	0.745557	10.2693	3.44075e-07	9.38062e-05
SPATS2L	spermatogenesis associated serine rich 2 like	26010	0.584966	9.84168	0.000126533	0.00427649
SPRY1	sprouty RTK signaling antagonist 1	10252	0.61861	7.71774	1.51244e-06	0.000233401
ST3GAL4	ST3 beta-galactoside alpha-2,3-sialyltransferase 4	6484	0.913304	8.30859	5.74312e-07	0.000130102
STOM	stomatin	2040	-0.688454	10.39	0.000646541	0.0119805
TAGLN2	transgelin 2	8407	-0.750447	9.4933	7.15288e-07	0.000139294
TFAP2C	transcription factor AP-2 gamma	7022	-0.610637	10.3544	1.14971e-05	0.000931035
TGFA	transforming growth factor alpha	7039	-0.596011	8.30561	8.35135e-07	0.00015179
TGFBI	transforming growth factor beta induced	7045	1.61385	10.2945	1.23705e-06	0.000202356
TGM2	transglutaminase 2	7052	1.23819	7.63676	1.5121e-07	5.70729e-05
THBS1	thrombospondin 1	7057	-0.650686	10.8616	3.01382e-05	0.00168524
TMPRSS2	transmembrane protease, serine 2	7113	0.647474	7.58219	8.33559e-06	0.000748277
TNS3	tensin 3	64759	0.818959	8.51821	8.10071e-07	0.000150581
TP53INP1	tumor protein p53 inducible nuclear protein 1	94241	0.710019	10.2547	9.68524e-06	0.000825567
TRIM61	tripartite motif containing 61	391712	-0.845485	9.03505	7.57397e-06	0.000712122
TSC22D3	TSC22 domain family member 3	1831	0.935171	10.8992	5.10264e-09	7.58809e-06
TWSG1	twisted gastrulation BMP signaling modulator 1	57045	0.611599	10.6471	0.000185817	0.00538935
UBL4A	ubiquitin like 4A	8266	-0.628904	9.77406	5.07693e-05	0.00240625
VGF	VGF nerve growth factor inducible	7425	-0.722354	10.8811	1.27149e-05	0.00097648
WDR4	WD repeat domain 4	10785	-0.653907	10.9936	1.54515e-05	0.00107556
WWP1	WW domain containing E3 ubiquitin protein ligase 1	11059	0.738178	11.9078	2.90356e-06	0.000370201
ZBED5	zinc finger BED-type containing 5	58486	0.588247	9.47872	0.000266845	0.00669097
ZMYND8	zinc finger MYND-type containing 8	23613	-0.65833	10.6727	2.98736e-06	0.000373033
ZNF296	zinc finger protein 296	162979	-0.63187	9.68133	2.35358e-05	0.00144194
ZNF750	zinc finger protein 750	79755	-0.860729	9.10676	1.77284e-08	1.70589e-05
ZNHIT2	zinc finger HIT-type containing 2	741	-0.667407	10.4733	8.3829e-05	0.00327108

## Sheet: Supplementary_Table S5
Supplementary Table S5: List of significantly enriched GO terms after treatment of MCF7-WT cells with OHT+ATRA
Term id	Term Definition	Enrichment	Corrected pvalue
GO:0031579	membrane raft organization	5/22	0.0004
GO:0001656	metanephros development	9/84	0.0007
GO:0008285	negative regulation of cell population proliferation	30/768	0.0021
GO:0034260	negative regulation of GTPase activity	6/49	0.0021
GO:0048732	gland development	20/420	0.0027
GO:0060541	respiratory system development	12/197	0.0038
GO:0071676	negative regulation of mononuclear cell migration	3/8	0.0044
GO:0060429	epithelium development	37/1100	0.0046
GO:0030855	epithelial cell differentiation	26/674	0.0066
GO:0060441	epithelial tube branching involved in lung morphogenesis	4/26	0.0067
GO:0042127	regulation of cell population proliferation	52/1724	0.0069
GO:0035239	tube morphogenesis	25/655	0.0077
GO:0043129	surfactant homeostasis	3/11	0.0077
GO:0043627	response to estrogen	7/77	0.0083
GO:0035295	tube development	29/850	0.0083
GO:0043086	negative regulation of catalytic activity	28/809	0.0084
GO:0009725	response to hormone	30/913	0.0097
GO:0050678	regulation of epithelial cell proliferation	16/380	0.0112
GO:0055088	lipid homeostasis	9/150	0.0122
GO:0009888	tissue development	50/1749	0.0124
GO:0001822	kidney development	13/268	0.0127
GO:0007548	sex differentiation	13/272	0.013
GO:0048538	thymus development	5/48	0.013
GO:0048875	chemical homeostasis within a tissue	3/13	0.0132
GO:0035270	endocrine system development	8/124	0.0148
GO:0012501	programmed cell death	33/1050	0.0156
GO:0051346	negative regulation of hydrolase activity	18/462	0.0167
GO:0072001	renal system development	13/284	0.017
GO:0034308	primary alcohol metabolic process	6/72	0.0174
GO:0022612	gland morphogenesis	7/100	0.0183
GO:0001655	urogenital system development	14/320	0.0193
GO:0002009	morphogenesis of an epithelium	17/426	0.0194
GO:0061138	morphogenesis of a branching epithelium	9/159	0.0197
GO:0007162	negative regulation of cell adhesion	13/287	0.0212
GO:0048608	reproductive structure development	17/430	0.0217
GO:0061458	reproductive system development	17/434	0.023
GO:0008219	cell death	33/1085	0.0245
GO:2000811	negative regulation of anoikis	3/17	0.0248
GO:0048754	branching morphogenesis of an epithelial tube	8/132	0.0254
GO:1905954	positive regulation of lipid localization	6/80	0.0267
GO:0001501	skeletal system development	18/494	0.0271
GO:0044092	negative regulation of molecular function	34/1156	0.0275
GO:0001763	morphogenesis of a branching structure	9/168	0.0277
GO:0030324	lung development	9/171	0.0277
GO:0045682	regulation of epidermis development	6/84	0.0277
GO:0050680	negative regulation of epithelial cell proliferation	9/165	0.0278
GO:0052547	regulation of peptidase activity	17/446	0.0278
GO:0009887	animal organ morphogenesis	29/943	0.03
GO:0034599	cellular response to oxidative stress	11/239	0.0302
GO:0009719	response to endogenous stimulus	41/1465	0.0312
GO:0032370	positive regulation of lipid transport	5/60	0.0316
GO:0022408	negative regulation of cell-cell adhesion	9/179	0.0324
GO:0010951	negative regulation of endopeptidase activity	11/252	0.0325
GO:2001235	positive regulation of apoptotic signaling pathway	9/183	0.0326
GO:0030323	respiratory tube development	9/175	0.0334
GO:0001666	response to hypoxia	14/353	0.0338
GO:0009653	anatomical structure morphogenesis	55/2129	0.034
GO:0045684	positive regulation of epidermis development	4/38	0.0348
GO:0043542	endothelial cell migration	5/64	0.0375
GO:0008406	gonad development	10/218	0.038
GO:0010559	regulation of glycoprotein biosynthetic process	4/42	0.0382
GO:0050951	sensory perception of temperature stimulus	3/21	0.0385
GO:0036293	response to decreased oxygen levels	14/364	0.0394
GO:0048286	lung alveolus development	4/43	0.0408
GO:0044070	regulation of anion transport	6/96	0.041
GO:0045137	development of primary sexual characteristics	10/224	0.0412
GO:0002064	epithelial cell development	9/192	0.0417
GO:0035272	exocrine system development	4/45	0.0423
GO:0006887	exocytosis	24/785	0.0428
GO:0044062	regulation of excretion	3/25	0.0433
GO:1901615	organic hydroxy compound metabolic process	16/444	0.0436
GO:0010466	negative regulation of peptidase activity	11/263	0.0444
GO:0045055	regulated exocytosis	22/694	0.0448
GO:0045926	negative regulation of growth	11/266	0.045
GO:0061333	renal tubule morphogenesis	5/69	0.0455
GO:0046661	male sex differentiation	8/161	0.0455
GO:0051235	maintenance of location	8/163	0.0467
GO:0030879	mammary gland development	7/134	0.0477
GO:0060562	epithelial tube morphogenesis	12/306	0.0481
GO:0052548	regulation of endopeptidase activity	15/420	0.0482
GO:0002686	negative regulation of leukocyte migration	4/47	0.0485
GO:0006915	apoptotic process	27/920	0.0485
GO:0002683	negative regulation of immune system process	16/468	0.0494
GO:1903018	regulation of glycoprotein metabolic process	4/49	0.0495

## Sheet: Supplementary_Table S6
Supplementary Table S6: List of significantly enriched GO terms after treatment of MCF7-ERβ1 cells with OHT+ATRA
Term id	Term Definition	Enrichment	Corrected pvalue
GO:0045682	regulation of epidermis development	10/84	0.0006
GO:0030855	epithelial cell differentiation	35/674	0.0007
GO:0044272	sulfur compound biosynthetic process	14/178	0.0023
GO:0070268	cornification	11/112	0.0033
GO:0060429	epithelium development	43/1100	0.0034
GO:1903708	positive regulation of hemopoiesis	14/186	0.004
GO:0045684	positive regulation of epidermis development	6/38	0.0042
GO:0016115	terpenoid catabolic process	3/6	0.0055
GO:0043436	oxoacid metabolic process	37/983	0.0056
GO:0030216	keratinocyte differentiation	16/270	0.006
GO:0009888	tissue development	57/1749	0.0065
GO:1902107	positive regulation of leukocyte differentiation	11/146	0.0068
GO:0045646	regulation of erythrocyte differentiation	6/47	0.0078
GO:0006082	organic acid metabolic process	37/1004	0.0085
GO:0012501	programmed cell death	38/1050	0.0086
GO:0048732	gland development	20/420	0.009
GO:0048608	reproductive structure development	20/430	0.0104
GO:0071676	negative regulation of mononuclear cell migration	3/8	0.0107
GO:0090288	negative regulation of cellular response to growth factor stimulus	11/164	0.0109
GO:0006575	cellular modified amino acid metabolic process	12/196	0.0119
GO:0061458	reproductive system development	20/434	0.0126
GO:0045639	positive regulation of myeloid cell differentiation	8/93	0.0132
GO:0009913	epidermal cell differentiation	16/314	0.0139
GO:0031424	keratinization	13/225	0.0159
GO:0008219	cell death	38/1085	0.0163
GO:0060541	respiratory system development	12/197	0.0166
GO:0010941	regulation of cell death	54/1749	0.0167
GO:0008544	epidermis development	19/415	0.0169
GO:0045647	negative regulation of erythrocyte differentiation	3/10	0.017
GO:0002683	negative regulation of immune system process	20/468	0.0176
GO:0019752	carboxylic acid metabolic process	32/893	0.0181
GO:0045616	regulation of keratinocyte differentiation	5/39	0.0185
GO:0003334	keratinocyte development	3/12	0.0204
GO:0045596	negative regulation of cell differentiation	28/755	0.0205
GO:0032787	monocarboxylic acid metabolic process	21/505	0.021
GO:0018149	peptide cross-linking	6/61	0.0214
GO:0008406	gonad development	12/218	0.0215
GO:0043067	regulation of programmed cell death	50/1624	0.0226
GO:0060441	epithelial tube branching involved in lung morphogenesis	4/26	0.023
GO:0071675	regulation of mononuclear cell migration	5/44	0.024
GO:0072350	tricarboxylic acid metabolic process	3/13	0.0249
GO:0017015	regulation of transforming growth factor beta receptor signaling pathway	8/119	0.0249
GO:0042981	regulation of apoptotic process	49/1594	0.0252
GO:0050678	regulation of epithelial cell proliferation	17/380	0.0253
GO:0045137	development of primary sexual characteristics	12/224	0.0256
GO:0030324	lung development	10/171	0.0262
GO:0042574	retinal metabolic process	3/14	0.0269
GO:0006790	sulfur compound metabolic process	16/360	0.0271
GO:0030323	respiratory tube development	10/175	0.0279
GO:0042127	regulation of cell population proliferation	52/1724	0.0285
GO:0001523	retinoid metabolic process	7/93	0.0299
GO:0055088	lipid homeostasis	9/150	0.0308
GO:0006658	phosphatidylserine metabolic process	4/30	0.0312
GO:0048545	response to steroid hormone	15/334	0.0319
GO:1903844	regulation of cellular response to transforming growth factor beta stimulus	8/121	0.0327
GO:0007548	sex differentiation	13/272	0.0331
GO:0016042	lipid catabolic process	14/298	0.0334
GO:0043584	nose development	3/15	0.0336
GO:0045597	positive regulation of cell differentiation	33/1002	0.0339
GO:0016101	diterpenoid metabolic process	7/99	0.035
GO:0060548	negative regulation of cell death	34/1037	0.0361
GO:0043627	response to estrogen	6/77	0.0364
GO:0006720	isoprenoid metabolic process	8/130	0.0366
GO:0046949	fatty-acyl-CoA biosynthetic process	4/32	0.0376
GO:0001666	response to hypoxia	15/353	0.038
GO:0043588	skin development	16/379	0.0387
GO:0071383	cellular response to steroid hormone stimulus	10/190	0.0395
GO:0030308	negative regulation of cell growth	10/185	0.0396
GO:0070482	response to oxygen levels	16/388	0.04
GO:0043069	negative regulation of programmed cell death	31/946	0.0419
GO:0009653	anatomical structure morphogenesis	60/2129	0.0426
GO:0042572	retinol metabolic process	4/36	0.0445
GO:0001656	metanephros development	6/84	0.0459
GO:0043388	positive regulation of DNA binding	5/59	0.0465
GO:1903845	negative regulation of cellular response to transforming growth factor beta stimulus	6/82	0.0473
GO:0048513	animal organ development	84/3176	0.0474
GO:0030512	negative regulation of transforming growth factor beta receptor signaling pathway	6/80	0.0479
GO:0035338	long-chain fatty-acyl-CoA biosynthetic process	3/19	0.0479
GO:0044242	cellular lipid catabolic process	10/192	0.0491
GO:0010942	positive regulation of cell death	25/729	0.0493
GO:0036293	response to decreased oxygen levels	15/364	0.0493
GO:0035239	tube morphogenesis	23/655	0.0495
GO:0048731	system development	111/4409	0.0495

## Sheet: Supplementary_Table S7
Supplementary Table S7: List of significantly enriched GO terms after treatment of MCF7-ERβ2 cells with OHT+ATRA
Term id	Term Definition	Enrichment	Corrected pvalue
GO:0042127	regulation of cell population proliferation	46/1724	0.0011
GO:0006469	negative regulation of protein kinase activity	12/233	0.0013
GO:0006097	glyoxylate cycle	2/2	0.0023
GO:0035239	tube morphogenesis	22/655	0.0026
GO:0033673	negative regulation of kinase activity	12/254	0.0037
GO:0051348	negative regulation of transferase activity	13/283	0.0039
GO:0019730	antimicrobial humoral response	8/120	0.0039
GO:0050678	regulation of epithelial cell proliferation	15/380	0.0051
GO:0030879	mammary gland development	8/134	0.0052
GO:0022612	gland morphogenesis	7/100	0.0054
GO:0048732	gland development	15/420	0.006
GO:0012501	programmed cell death	29/1050	0.0071
GO:0008285	negative regulation of cell population proliferation	23/768	0.0074
GO:0008219	cell death	29/1085	0.0098
GO:0045682	regulation of epidermis development	6/84	0.01
GO:1903708	positive regulation of hemopoiesis	9/186	0.0102
GO:0035295	tube development	24/850	0.0108
GO:0045604	regulation of epidermal cell differentiation	5/59	0.0114
GO:0043086	negative regulation of catalytic activity	23/809	0.0116
GO:0006102	isocitrate metabolic process	2/5	0.0127
GO:0045684	positive regulation of epidermis development	4/38	0.0142
GO:0051895	negative regulation of focal adhesion assembly	3/18	0.0158
GO:0008585	female gonad development	6/91	0.0162
GO:0045616	regulation of keratinocyte differentiation	4/39	0.0165
GO:0046545	development of primary female sexual characteristics	6/96	0.0173
GO:0048286	lung alveolus development	4/43	0.0178
GO:0030336	negative regulation of cell migration	12/333	0.0184
GO:0048729	tissue morphogenesis	17/564	0.0191
GO:1903392	negative regulation of adherens junction organization	3/19	0.0197
GO:0048771	tissue remodeling	6/99	0.0203
GO:0009653	anatomical structure morphogenesis	46/2129	0.0204
GO:0001933	negative regulation of protein phosphorylation	14/425	0.0209
GO:0045637	regulation of myeloid cell differentiation	10/256	0.0213
GO:0035272	exocrine system development	4/45	0.0223
GO:0008406	gonad development	9/218	0.0243
GO:0043067	regulation of programmed cell death	37/1624	0.0245
GO:0030855	epithelial cell differentiation	19/674	0.0247
GO:0045137	development of primary sexual characteristics	9/224	0.0248
GO:0045606	positive regulation of epidermal cell differentiation	3/23	0.0249
GO:0006334	nucleosome assembly	7/142	0.0251
GO:0002686	negative regulation of leukocyte migration	4/47	0.0256
GO:1902107	positive regulation of leukocyte differentiation	7/146	0.0267
GO:0046660	female sex differentiation	6/110	0.0274
GO:1901889	negative regulation of cell junction assembly	3/24	0.0278
GO:0071901	negative regulation of protein serine/threonine kinase activity	7/143	0.0291
GO:0048511	rhythmic process	10/264	0.0293
GO:2000146	negative regulation of cell motility	12/349	0.0297
GO:0060429	epithelium development	27/1100	0.0305
GO:0044092	negative regulation of molecular function	28/1156	0.0308
GO:0035924	cellular response to vascular endothelial growth factor stimulus	4/49	0.0312
GO:2001235	positive regulation of apoptotic signaling pathway	8/183	0.0322
GO:0045652	regulation of megakaryocyte differentiation	5/79	0.0326
GO:0042981	regulation of apoptotic process	36/1594	0.0335
GO:0070268	cornification	6/112	0.0338
GO:0043069	negative regulation of programmed cell death	24/946	0.0362
GO:0009887	animal organ morphogenesis	24/943	0.0366
GO:0007548	sex differentiation	10/272	0.0382
GO:0030155	regulation of cell adhesion	19/693	0.0385
GO:0001525	angiogenesis	11/315	0.0386
GO:0050673	epithelial cell proliferation	5/84	0.0388
GO:0042326	negative regulation of phosphorylation	14/463	0.0389
GO:2001233	regulation of apoptotic signaling pathway	13/410	0.0408
GO:0060541	respiratory system development	8/197	0.042
GO:0031497	chromatin assembly	7/158	0.0425
GO:0001541	ovarian follicle development	4/54	0.0429
GO:0043066	negative regulation of apoptotic process	23/922	0.0443
GO:0060548	negative regulation of cell death	25/1037	0.0446
GO:2000117	negative regulation of cysteine-type endopeptidase activity	5/94	0.0452
GO:1901888	regulation of cell junction assembly	5/90	0.0457
GO:0006915	apoptotic process	23/920	0.0458
GO:0002009	morphogenesis of an epithelium	13/426	0.0466
GO:0002763	positive regulation of myeloid leukocyte differentiation	4/56	0.0468
GO:0051098	regulation of binding	12/375	0.0472
GO:0030334	regulation of cell migration	23/935	0.048
GO:1903706	regulation of hemopoiesis	14/480	0.0483
GO:0061458	reproductive system development	13/434	0.0483
GO:0001974	blood vessel remodeling	3/32	0.0486
GO:0090288	negative regulation of cellular response to growth factor stimulus	7/164	0.0488
GO:0051271	negative regulation of cellular component movement	12/383	0.0498

## Sheet: Supplementary_Table S8
Supplementary Table S8: List of hub genes for each cell line
	Rank	Gene Symbol	Definition	Systemic Processes	Fold Change(log2)
MCF7-WT	1	APOA1	apolipoprotein A1	10	0.83
	2	BCL2	BCL2, apoptosis regulator	10	-0.68
	3	CAV1	caveolin 1	9	-1.45
	4	ADORA1	adenosine A1 receptor	9	0.63
	5	THBS1	thrombospondin 1	7	-0.94
	6	PRKCD	protein kinase C delta	7	0.83
	7	CD36	CD36 molecule	6	-0.88
	8	CTSH	cathepsin H	6	0.85
	9	STC1	stanniocalcin 1	6	-0.74
	10	EPAS1	endothelial PAS domain protein 1	6	0.98
	11	CITED2	Cbp/p300 interacting transactivator with Glu/Asp rich carboxy-terminal domain 2	6	-0.84
	12	ABCA12	ATP binding cassette subfamily A member 12	6	-1.23
	13	BMP5	bone morphogenetic protein 5	5	-1.2
	14	SFN	stratifin	5	-0.7
	15	RDX	radixin	5	-0.62
	16	PLCB1	phospholipase C beta 1	5	0.76
	17	CDSN	corneodesmosin	5	-0.87
	18	BCAS3	BCAS3, microtubule associated cell migration factor	5	0.62
	19	HOXA5	homeobox A5	5	1.16
	20	NKX3-1	NK3 homeobox 1	5	0.62
	21	CPEB2	cytoplasmic polyadenylation element binding protein 2	5	-0.71
	22	SOX9	SRY-box 9	5	0.71
MCF7-ERβ1	1	PPARG	peroxisome proliferator activated receptor gamma	7	0.59
	2	RDH10	retinol dehydrogenase 10	6	0.84
	3	CAV1	caveolin 1	5	-1.14
	4	APOA1	apolipoprotein A1	5	0.94
	5	THBS1	thrombospondin 1	5	-0.92
	6	AKR1C3	aldo-keto reductase family 1 member C3	5	1.15
	7	ALDH1A3	aldehyde dehydrogenase 1 family member A3	5	0.84
	8	HIPK2	homeodomain interacting protein kinase 2	4	0.61
	9	ASS1	argininosuccinate synthase 1	4	-0.64
	10	IDH1	isocitrate dehydrogenase (NADP(+)) 1, cytosolic	4	0.74
	11	CYP26A1	cytochrome P450 family 26 subfamily A member 1	4	1.87
	12	ADORA1	adenosine A1 receptor	4	0.68
	13	NR5A2	nuclear receptor subfamily 5 group A member 2	4	0.61
	14	FOXC1	forkhead box C1	4	-0.89
	15	SMAD3	SMAD family member 3	4	0.68
	16	SPRY1	sprouty RTK signaling antagonist 1	4	0.79
	17	ZFP36L1	ZFP36 ring finger protein like 1	4	0.69
	18	HMGB2	high mobility group box 2	4	0.79
	19	CTSH	cathepsin H	3	0.77
	20	IDH2	isocitrate dehydrogenase (NADP(+)) 2, mitochondrial	3	0.7
	21	SFN	stratifin	3	-0.69
	22	FASN	fatty acid synthase	3	0.59
MCF7-ERβ2	1	CAV1	caveolin 1	8	-1.03
	2	THBS1	thrombospondin 1	8	-0.65
	3	FOXC1	forkhead box C1	7	-0.87
	4	SMAD3	SMAD family member 3	7	0.66
	5	ID2	inhibitor of DNA binding 2	7	-0.74
	6	ANXA1	annexin A1	7	-0.93
	7	SFN	stratifin	6	-0.76
	8	ERRFI1	ERBB receptor feedback inhibitor 1	5	-0.62
	9	BMP5	bone morphogenetic protein 5	5	-0.82
	10	EGR3	early growth response 3	5	-0.81
	11	ESR1	estrogen receptor 1	5	0.92
	12	ARRB1	arrestin beta 1	5	1.26
	13	SIAH2	siah E3 ubiquitin protein ligase 2	5	-0.72
	14	HOXA5	homeobox A5	5	0.81
	15	PGR	progesterone receptor	5	-0.72
	16	PI3	peptidase inhibitor 3	4	-0.92
	17	SIX4	SIX homeobox 4	4	0.9
	18	CXCL12	C-X-C motif chemokine ligand 12	4	-0.93
	19	KAT2B	lysine acetyltransferase 2B	4	0.62
	20	TGFA	transforming growth factor alpha	4	-0.6
	21	EPAS1	endothelial PAS domain protein 1	4	1.14
	22	SPRY1	sprouty RTK signaling antagonist 1	4	0.62
	23	NR2F2	nuclear receptor subfamily 2 group F member 2	4	0.82
	24	KLF10	Kruppel like factor 10	4	-0.9
	25	IDH2	isocitrate dehydrogenase (NADP(+)) 2, mitochondrial	2	0.71
	26	HIST1H2BG	histone cluster 1 H2B family member g	2	-0.67

## Sheet: Supplementary_Table S9
Supplementary Table S9: Differentially expressed genes involved in cell death-related processes in at least one cell line. Hub genes are shown in bold.
		MCF7-WT	MCF7-ERβ1	MCF7-ERβ2
geneSymbol	geneName	Fold Change	Fold Change	Fold Change
ACAA2	acetyl-CoA acyltransferase 2		1.66941
ACKR3	atypical chemokine receptor 3		1.98045	1.86528
ACOX2	acyl-CoA oxidase 2		1.64577
ADARB1	adenosine deaminase, RNA specific B1			1.51354
ADORA1	adenosine A1 receptor	1.54914	1.60033
AGR2	anterior gradient 2, protein disulphide isomerase family member		1.55339
AGR3	anterior gradient 3, protein disulphide isomerase family member		2.85644
AKR1C3	aldo-keto reductase family 1 member C3		2.2126
ALDH1A3	aldehyde dehydrogenase 1 family member A3		2.06674
ALKBH1	alkB homolog 1, histone H2A dioxygenase		0.65395
ANXA1	annexin A1		0.443751	0.52414
ARRB1	arrestin beta 1	2.60075	2.19625	2.40064
ASCL1	achaete-scute family bHLH transcription factor 1		0.506017
BAG3	BCL2 associated athanogene 3		0.64262
BCL2	BCL2, apoptosis regulator	0.624201
BCL3	B-cell CLL/lymphoma 3			1.55384
BCL6	B-cell CLL/lymphoma 6		1.50738
BIK	BCL2 interacting killer		1.67308	1.61882
BMP5	bone morphogenetic protein 5		0.432474	0.566742
BNIPL	BCL2 interacting protein like	0.50455		0.665652
CADM1	cell adhesion molecule 1	0.664529
CAST	calpastatin		1.6058	1.61429
CAV1	caveolin 1	0.217478	0.341919	0.490944
CDSN	corneodesmosin	0.547252	0.647066	0.637962
CEACAM6	carcinoembryonic antigen related cell adhesion molecule 6	2.82079	2.90989	3.23497
CTSH	cathepsin H	2.02687	1.64996	2.53073
CXCL12	C-X-C motif chemokine ligand 12			0.492073
DEPTOR	DEP domain containing MTOR-interacting protein		0.360471	0.555416
DHCR24	24-dehydrocholesterol reductase	1.70881
DOCK8	dedicator of cytokinesis 8		1.71438
DRAM1	DNA damage regulated autophagy modulator 1	1.53256
ECT2	epithelial cell transforming 2		1.58092
EGR3	early growth response 3		0.505908	0.569481
ERN1	endoplasmic reticulum to nucleus signaling 1			0.642142
ESR1	estrogen receptor 1		1.55009	1.893
FCMR	Fc fragment of IgM receptor			0.642642
FGD3	FYVE, RhoGEF and PH domain containing 3		1.58294
FOXC1	forkhead box C1		0.538222	0.548105
GADD45B	growth arrest and DNA damage inducible beta			0.622727
GPNMB	glycoprotein nmb		0.610104
GPR37L1	G protein-coupled receptor 37 like 1			1.59903
GREB1	growth regulation by estrogen in breast cancer 1	0.458699	0.542574
HIGD1A	HIG1 hypoxia inducible domain family member 1A		0.657658
HIPK2	homeodomain interacting protein kinase 2		1.53075
HK2	hexokinase 2	1.59314
HMGB1	high mobility group box 1		1.63482
HMGB2	high mobility group box 2		1.73497
HOXA5	homeobox A5		1.79668	1.75589
ID3	inhibitor of DNA binding 3, HLH protein		0.581854
IER3	immediate early response 3	2.5173	2.07029
IFIT2	interferon induced protein with tetratricopeptide repeats 2			0.600966
IFIT3	interferon induced protein with tetratricopeptide repeats 3			0.654601
IGFBP3	insulin like growth factor binding protein 3			1.51502
IL24	interleukin 24	0.588884		0.41144
INHBE	inhibin beta E subunit			0.496802
IRF1	interferon regulatory factor 1	1.72406
JAG2	jagged 2			1.52706
KRT10	keratin 10	0.56428
KRT13	keratin 13		2.20551
KRT4	keratin 4	1.56135
KRT17	keratin 17	0.51005		0.460712
KRT6A	keratin 6A	0.246524		0.476823
KRT6B	keratin 6B			0.64467
KRT80	keratin 80			1.60299
LCN2	lipocalin 2	2.72178	3.7791	2.84669
LGALS7B	galectin 7B	0.50865		0.616618
MAG	myelin associated glycoprotein		2.04886
NDRG1	N-myc downstream regulated 1		1.6867
NKX3-1	NK3 homeobox 1	1.5364
NQO1	NAD(P)H quinone dehydrogenase 1		1.8305
PHLDA1	pleckstrin homology like domain family A member 1	1.7336	1.55327	1.54215
PI3	peptidase inhibitor 3	0.637261		0.52671
PLK2	polo like kinase 2			1.52955
PPARG	peroxisome proliferator activated receptor gamma		1.50183
PREX1	phosphatidylinositol-3,4,5-trisphosphate dependent Rac exchange factor 1		1.80794	1.59368
PRKCD	protein kinase C delta	1.78099		1.69486
RAI14	retinoic acid induced 14	1.73407
RPS7	ribosomal protein S7			0.640243
S100A8	S100 calcium binding protein A8	0.490018
SFN	stratifin	0.613514	0.617754	0.589379
SGK1	serum/glucocorticoid regulated kinase 1	0.453191	0.544797	0.544177
SGK3	serum/glucocorticoid regulated kinase family member 3		0.621769
SIAH2	siah E3 ubiquitin protein ligase 2	0.619591		0.607836
SIX4	SIX homeobox 4			1.86346
SQSTM1	sequestosome 1	1.57359
SMAD3	SMAD family member 3		1.60689	1.57487
SOX2	SRY-box 2		1.73074
TGFA	transforming growth factor alpha			0.661581
TGM2	transglutaminase 2		5.03794	2.35903
THBS1	thrombospondin 1	0.520136	0.52722	0.636977
TIAF1	TGFB1-induced anti-apoptotic factor 1	1.771	1.57446
TNFRSF11B	TNF receptor superfamily member 11b	0.497198
TP53INP1	tumor protein p53 inducible nuclear protein 1		1.7727	1.63583
TSC22D3	TSC22 domain family member 3		1.55198	1.91212
WDR73	WD repeat domain 73		0.652916
ZFP36L1	ZFP36 ring finger protein like 1		1.60924

## Sheet: Supplementary_Table S10 
Supplementary Table S10: Indicative reported functions of cell death-related genes differentially expressed only in MCF7-WT cells. Hub genes are shown in bold.
Genes are ordered according to their fold change, where values >1 denote upregulation and <1 denote downregulation, as compared to vehicle treated cells.
geneSymbol	Fold Change	Function	DOI
S100A8	0.490018	S100A8 is a calcium binding protein that stimulates breast cancer progression by activating key signaling pathways, such as IL-6-JAK2-STAT3, TNF-α-CXCL1/2, TGF-β, NF-κB, and MAPK; it may function as a predictor of relapse	10.3389/fonc.2018.00496
TNFRSF11B	0.497198	TNFRSF11B, also known as the encoding gene of osteoprotegerin, is a member of the tumor necrosis factor (TNF) receptor superfamily. Many studies have shown that osteoprotegerin produced by breast tumor cells can promote tumor growth and metastasis outside of the bone.	10.1002/cam4.277
KRT10	0.56428	Ηigh levels of K10 dictate a worse outcome for breast cancer patients.	10.1369/0022155420940220
BCL2	0.624201	This gene encodes an integral outer mitochondrial membrane protein that blocks the apoptotic death of some cells	10.1158/2159-8290.CD-15-0011
CADM1	0.664529	In recent years, accumulated evidences have confirmed that CADM1 is always inactivated in breast cancer, and its inactivation closely associated with patients’ poor prognosis and advanced progression.	10.3892/ol.2017.7536
DRAM1	1.53256	DRAM is critical for the induction of programmed cell death, contributing to the tumor-suppressive effects of p53 (13–15).	10.1016/j.cell.2006.05.034
NKX3-1	1.5364	Nkx3-1 and LEF-1 Function as Transcriptional Inhibitors of Estrogen Receptor Activity	10.1158/0008-5472.CAN-08-0133
KRT4	1.56135	Keratin 4 (KRT4) appears to be a biomarker of exposure-associated ovarian cancer. KRT4 is upregulated by OHT; When ERβ was silanced in breast cancer MDA-MB-231 cells, KRT4 expression and invasiveness were significantly increased	10.1371/journal.pone.0194913; 10.1186/s12885-016-2973-y
SQSTM1	1.57359	High expression of SQSTM1 promote the pathogenesis of breast tumors by aytophagy. p62/SQSTM1 interacts with vimentin to enhance breast cancer metastasis.	10.1093/carcin/bgx099; 10.4161/auto.29486
HK2	1.59314	HK2, a regulator of glucose metabolism, is essential for tumor initiation and maintenance	10.1016/j.ccr.2013.06.014
DHCR24	1.70881	DHCR24 promotes the growth of breast cancer stem-like cells in part through enhancing the Hedgehog signaling pathway	10.1111/cas.14587
IRF1	1.72406	Combining endocrine therapy with compounds that effectively induce IRF1 expression in vitro is effective in reducing resistance to endocrine therapy in ER+ BCs	10.4061/2011/912102
RAI14	1.73407	High expression of RAI14 is positively correlated with the malignant progression of breast cance; Downregulation of RAI14 inhibits the proliferation and invasion of breast cancer cells	10.7150/jca.34910

[truncated: 3 more sheets: Supplementary_Table S11 , Supplementary_Table S12 , Supplementary_Table S13]
